# Supplementary material for: 7-Benzyl-3-methyl-6-phenyl­imidazo[2,1-b][1,3]thia­zol-7-ium chloride 0.75-hydrate
Source: Acta Crystallogr Sect E Struct Rep Online. 2013 Jul 13;69(Pt 8):o1247–8. doi: 10.1107/S1600536813018795 (PMC3793749; doi:10.1107/S1600536813018795)
Supplement: Supplementary file 1 [file e-69-o1247-sup1.cif]

##############################################################################
#                                                                            #
# This CIF contains the data in a paper accepted for publication in          #
# Acta Crystallographica Section E. It conforms to the requirements of       #
# Notes for Authors for Acta Crystallographica Section E, and has been       #
# peer reviewed under the auspices of the IUCr Commission on Journals.       #
#                                                                            #
# Full details of the Crystallographic Information File format               #
# are given in the paper "The Crystallographic Information File (CIF):       #
# a New Standard Archive File for Crystallography" by S. R. Hall, F. H.      #
# Allen and I. D. Brown [Acta Cryst. (1991), A47, 655-685].                  #
#                                                                            #
# The current version of the core CIF dictionary is obtainable from          #
# ftp://ftp.iucr.org/pub/cif_core.dic.                                       #
#                                                                            #
# Software is freely available for graphical display of the structure(s)     #
# in this CIF. For information consult the CIF software page                 #
# http://www.iucr.org/resources/cif/software.                                #
#                                                                            #
# This file may be used for bona fide research purposes within the           #
# scientific community so long as proper attribution is given to the journal # 
# article from which it was obtained.                                        #
#                                                                            #
##############################################################################
data_I
_audit_creation_method     SHELXL-97
_chemical_name_systematic
;
7-Benzyl-3-methyl-6-phenylimidazo[2,1-<i>b</i>][1,3]thiazol-7-ium chloride
0.75-hydrate
;
_chemical_name_common     ?
_chemical_formula_moiety     'C19 H17 N2 S +, Cl -, 0.75(H2 O)'
_chemical_formula_sum     'C19 H18.5 Cl N2 O0.75 S'
_chemical_formula_iupac     'C19 H17 N2 S +, Cl -, 0.75H2 O'
_chemical_formula_weight     354.37
_chemical_melting_point     ?
_symmetry_cell_setting     trigonal
_symmetry_space_group_name_H-M     'P 32'
_symmetry_space_group_name_Hall     'P 32'
loop_
    _symmetry_equiv_pos_as_xyz
    'x, y, z'
    '-y, x-y, z+2/3'
    '-x+y, -x, z+1/3'
_cell_length_a     13.2110(10)
_cell_length_b     13.2110(10)
_cell_length_c     19.555(3)
_cell_angle_alpha     90.00
_cell_angle_beta     90.00
_cell_angle_gamma     120.00
_cell_volume     2955.7(6)
_cell_formula_units_Z     6
_cell_measurement_reflns_used     25
_cell_measurement_theta_min     1.78
_cell_measurement_theta_max     25.99
_cell_measurement_temperature     291(2)
_exptl_crystal_description     block
_exptl_crystal_colour     colourless
_exptl_crystal_size_max     0.28
_exptl_crystal_size_mid     0.24
_exptl_crystal_size_min     0.22
_exptl_crystal_density_diffrn     1.195
_exptl_crystal_density_meas     ?
_exptl_crystal_density_method     'not measured'
_exptl_crystal_F_000     1113
_exptl_absorpt_coefficient_mu     0.305
_exptl_absorpt_correction_type     multi-scan
_exptl_absorpt_process_details     '(SADABS; Bruker, 2008)'
_exptl_absorpt_correction_T_min     0.9194
_exptl_absorpt_correction_T_max     0.9359
_exptl_special_details     ?
_diffrn_ambient_temperature     291(2)
_diffrn_radiation_type     MoK\a
_diffrn_radiation_wavelength     0.71073
_diffrn_radiation_source     'fine-focus sealed tube'
_diffrn_radiation_monochromator     graphite
_diffrn_measurement_device_type     'Bruker SMART APEX CCD'
_diffrn_measurement_method     'phi and omega scans'
_diffrn_detector_area_resol_mean     ?
_diffrn_reflns_number     16250
_diffrn_reflns_av_R_equivalents     0.0528
_diffrn_reflns_av_sigmaI/netI     0.0945
_diffrn_reflns_theta_min     1.78
_diffrn_reflns_theta_max     25.99
_diffrn_reflns_theta_full     25.99
_diffrn_measured_fraction_theta_max     0.999
_diffrn_measured_fraction_theta_full     0.999
_diffrn_reflns_limit_h_min     -16
_diffrn_reflns_limit_h_max     13
_diffrn_reflns_limit_k_min     -14
_diffrn_reflns_limit_k_max     16
_diffrn_reflns_limit_l_min     -24
_diffrn_reflns_limit_l_max     16
_diffrn_standards_number     2
_diffrn_standards_interval_count     150
_diffrn_standards_interval_time     ?
_diffrn_standards_decay_%     0
_refine_special_details
;
Refinement of <i>F</i>^2^ against ALL reflections. The weighted <i>R</i>-factor
<i>wR</i> and goodness of fit <i>S</i> are based on <i>F</i>^2^, conventional
<i>R</i>-factors <i>R</i> are based on <i>F</i>, with <i>F</i> set to zero for
negative <i>F</i>^2^. The threshold expression of <i>F</i>^2^ >
\s(<i>F</i>^2^) is used only for calculating <i>R</i>-factors(gt) <i>etc</i>.
and is not relevant to the choice of reflections for refinement.
<i>R</i>-factors based on <i>F</i>^2^ are statistically about twice as large
as those based on <i>F</i>, and <i>R</i>- factors based on ALL data will be
even larger.
;
_reflns_number_total     6594
_reflns_number_gt     4827
_reflns_threshold_expression     I>2sigma(I)
_refine_ls_structure_factor_coef     Fsqd
_refine_ls_matrix_type     full
_refine_ls_R_factor_all     0.0760
_refine_ls_R_factor_gt     0.0595
_refine_ls_wR_factor_gt     0.1194
_refine_ls_wR_factor_ref     0.1229
_refine_ls_goodness_of_fit_ref     1.003
_refine_ls_restrained_S_all     1.005
_refine_ls_number_reflns     6594
_refine_ls_number_parameters     476
_refine_ls_number_restraints     15
_refine_ls_hydrogen_treatment     constr
_refine_ls_weighting_scheme     calc
_refine_ls_weighting_details
         'calc w=1/[\s^2^(Fo^2^)+(0.0606P)^2^+0.0000P] where P=(Fo^2^+2Fc^2^)/3'
_atom_sites_solution_hydrogens     geom
_atom_sites_solution_primary     direct
_atom_sites_solution_secondary     difmap
_refine_ls_shift/su_max     0.000
_refine_ls_shift/su_mean     0.000
_refine_diff_density_max     0.295
_refine_diff_density_min     -0.282
_refine_ls_extinction_method     'SHELXL97 (Sheldrick, 2008)'
_refine_ls_extinction_coef     0.0045(7)
_refine_ls_extinction_expression
                                  'Fc^*^=kFc[1+0.001xFc^2^\l^3^/sin(2\q)]^-1/4^'
_refine_ls_abs_structure_details     'Flack (1983)'
_refine_ls_abs_structure_Flack     0.04(7)
loop_
    _atom_type_symbol
    _atom_type_description
    _atom_type_scat_dispersion_real
    _atom_type_scat_dispersion_imag
    _atom_type_scat_source
    'C' 'C' 0.0033 0.0016
                         'International Tables Vol C Tables 4.2.6.8 and 6.1.1.4'
    'H' 'H' 0.0000 0.0000
                         'International Tables Vol C Tables 4.2.6.8 and 6.1.1.4'
    'N' 'N' 0.0061 0.0033
                         'International Tables Vol C Tables 4.2.6.8 and 6.1.1.4'
    'S' 'S' 0.1246 0.1234
                         'International Tables Vol C Tables 4.2.6.8 and 6.1.1.4'
    'Cl' 'Cl' 0.1484 0.1585
                         'International Tables Vol C Tables 4.2.6.8 and 6.1.1.4'
    'O' 'O' 0.0106 0.0060
                         'International Tables Vol C Tables 4.2.6.8 and 6.1.1.4'
_computing_data_collection     'SMART (Bruker, 2008)'
_computing_cell_refinement     'SAINT (Bruker, 2008)'
_computing_data_reduction     'SAINT (Bruker, 2008)'
_computing_structure_solution     'SHELXS97 (Sheldrick, 2008)'
_computing_structure_refinement     'SHELXL97 (Sheldrick, 2008)'
_computing_molecular_graphics     'SHELXTL (Sheldrick, 2008)'
_computing_publication_material     'SHELXTL (Sheldrick, 2008)'
loop_
    _atom_site_type_symbol
    _atom_site_label
    _atom_site_fract_x
    _atom_site_fract_y
    _atom_site_fract_z
    _atom_site_U_iso_or_equiv
    _atom_site_adp_type
    _atom_site_calc_flag
    _atom_site_refinement_flags
    _atom_site_occupancy
    _atom_site_symmetry_multiplicity
    _atom_site_disorder_assembly
    _atom_site_disorder_group
    C C1 0.4467(3) 0.4753(4) 0.1467(2) 0.0415(10) Uani d . 1 1 . .
    C C2 0.4721(4) 0.4083(4) 0.1030(3) 0.0456(11) Uani d . 1 1 . .
    H H2 0.5182 0.3774 0.1174 0.09(2) Uiso calc R 1 1 . .
    C C3 0.4258(4) 0.3880(4) 0.0358(3) 0.0523(12) Uani d . 1 1 . .
    H H3 0.4434 0.3455 0.0049 0.068(17) Uiso calc R 1 1 . .
    C C4 0.3542(4) 0.4317(4) 0.0161(3) 0.0517(12) Uani d . 1 1 . .
    H H4 0.3223 0.4168 -0.0276 0.035(11) Uiso calc R 1 1 . .
    C C5 0.3301(4) 0.4974(4) 0.0613(2) 0.0464(11) Uani d . 1 1 . .
    H H5 0.2827 0.5270 0.0474 0.039(12) Uiso calc R 1 1 . .
    C C6 0.3763(3) 0.5200(4) 0.1282(2) 0.0437(10) Uani d . 1 1 . .
    H H6 0.3597 0.5636 0.1588 0.073(17) Uiso calc R 1 1 . .
    C C7 0.4878(4) 0.4879(4) 0.2189(2) 0.0454(11) Uani d . 1 1 . .
    C C8 0.4919(4) 0.4010(4) 0.2554(3) 0.0457(11) Uani d . 1 1 . .
    H H8 0.4673 0.3255 0.2403 0.040(12) Uiso calc R 1 1 . .
    C C9 0.5679(4) 0.4122(4) 0.3779(3) 0.0441(10) Uani d . 1 1 . .
    C C10 0.6201(4) 0.5055(4) 0.4246(3) 0.0436(10) Uani d . 1 1 . .
    H H10 0.6468 0.4985 0.4674 0.08(2) Uiso calc R 1 1 . .
    C C11 0.5674(4) 0.5640(4) 0.3202(3) 0.0527(12) Uani d . 1 1 . .
    C C12 0.5438(4) 0.2894(4) 0.3879(3) 0.0521(12) Uani d . 1 1 . .
    H H12A 0.4609 0.2366 0.3882 0.069(17) Uiso calc R 1 1 . .
    H H12B 0.5765 0.2840 0.4307 0.047(13) Uiso calc R 1 1 . .
    H H12C 0.5787 0.2690 0.3513 0.12(3) Uiso calc R 1 1 . .
    C C13 0.5599(4) 0.7050(4) 0.2358(3) 0.0517(13) Uani d . 1 1 . .
    H H13A 0.5181 0.7308 0.2653 0.051(14) Uiso calc R 1 1 . .
    H H13B 0.5305 0.6991 0.1897 0.057(15) Uiso calc R 1 1 . .
    C C14 0.6892(4) 0.7956(4) 0.2372(2) 0.0466(11) Uani d . 1 1 . .
    C C15 0.7271(4) 0.8950(4) 0.2777(3) 0.0501(12) Uani d . 1 1 . .
    H H15 0.6742 0.9077 0.3022 0.075(18) Uiso calc R 1 1 . .
    C C16 0.8460(4) 0.9743(4) 0.2803(3) 0.0566(14) Uani d . 1 1 . .
    H H16 0.8730 1.0408 0.3073 0.068(17) Uiso calc R 1 1 . .
    C C17 0.9239(4) 0.9570(4) 0.2442(3) 0.0577(13) Uani d . 1 1 . .
    H H17 1.0033 1.0116 0.2460 0.077(18) Uiso calc R 1 1 . .
    C C18 0.8834(5) 0.8563(5) 0.2042(3) 0.0560(13) Uani d . 1 1 . .
    H H18 0.9361 0.8432 0.1795 0.10(2) Uiso calc R 1 1 . .
    C C19 0.7675(4) 0.7778(4) 0.2014(2) 0.0510(11) Uani d . 1 1 . .
    H H19 0.7411 0.7110 0.1747 0.043(12) Uiso calc R 1 1 . .
    C C20 0.2128(4) 0.2665(4) 0.3611(2) 0.0458(10) Uani d U 1 1 . .
    H H20 0.1764 0.1878 0.3495 0.072(17) Uiso calc R 1 1 . .
    C C21 0.2639(4) 0.3027(4) 0.4241(3) 0.0495(11) Uani d . 1 1 . .
    H H21 0.2614 0.2479 0.4549 0.046(13) Uiso calc R 1 1 . .
    C C22 0.3199(4) 0.4213(4) 0.4430(2) 0.0425(10) Uani d . 1 1 . .
    H H22 0.3551 0.4450 0.4857 0.078(19) Uiso calc R 1 1 . .
    C C23 0.3219(3) 0.5016(4) 0.3973(2) 0.0393(9) Uani d . 1 1 . .
    H H23 0.3570 0.5800 0.4096 0.072(17) Uiso calc R 1 1 . .
    C C24 0.2720(4) 0.4666(4) 0.3328(2) 0.0456(11) Uani d . 1 1 . .
    H H24 0.2763 0.5222 0.3020 0.044(13) Uiso calc R 1 1 . .
    C C25 0.2153(3) 0.3487(3) 0.3139(2) 0.0399(9) Uani d U 1 1 . .
    C C26 0.1701(4) 0.3145(4) 0.2445(2) 0.0413(10) Uani d . 1 1 . .
    C C27 0.1880(3) 0.2417(4) 0.2030(2) 0.0403(10) Uani d . 1 1 . .
    H H27 0.2297 0.2044 0.2139 0.056(15) Uiso calc R 1 1 . .
    C C28 0.1186(4) 0.1747(4) 0.0804(2) 0.0423(10) Uani d . 1 1 . .
    C C29 0.0565(4) 0.2059(4) 0.0319(2) 0.0423(10) Uani d . 1 1 . .
    H H29 0.0403 0.1797 -0.0130 0.054(14) Uiso calc R 1 1 . .
    C C30 0.0853(3) 0.3017(4) 0.1444(2) 0.0378(7) Uani d U 1 1 . .
    C C31 0.1685(4) 0.0966(4) 0.0659(3) 0.0487(11) Uani d . 1 1 . .
    H H31A 0.2388 0.1226 0.0920 0.073 Uiso calc R 1 1 . .
    H H31B 0.1860 0.0996 0.0181 0.073 Uiso calc R 1 1 . .
    H H31C 0.1126 0.0178 0.0785 0.073 Uiso calc R 1 1 . .
    C C32 0.0523(4) 0.4200(4) 0.2318(3) 0.0473(12) Uani d . 1 1 . .
    H H32A 0.0913 0.4940 0.2076 0.09(2) Uiso calc R 1 1 . .
    H H32B 0.0730 0.4372 0.2797 0.069(17) Uiso calc R 1 1 . .
    C C33 -0.0755(4) 0.3745(4) 0.2263(3) 0.0472(11) Uani d . 1 1 . .
    C C34 -0.1550(4) 0.2597(4) 0.2394(2) 0.0462(11) Uani d . 1 1 . .
    H H34 -0.1282 0.2097 0.2530 0.040(12) Uiso calc R 1 1 . .
    C C35 -0.2734(4) 0.2163(4) 0.2330(3) 0.0538(13) Uani d . 1 1 . .
    H H35 -0.3259 0.1375 0.2404 0.064(16) Uiso calc R 1 1 . .
    C C36 -0.3133(4) 0.2921(4) 0.2153(3) 0.0510(12) Uani d . 1 1 . .
    H H36 -0.3932 0.2651 0.2137 0.056(15) Uiso calc R 1 1 . .
    C C37 -0.2339(4) 0.4087(4) 0.1998(3) 0.0505(12) Uani d . 1 1 . .
    H H37 -0.2602 0.4586 0.1854 0.040(12) Uiso calc R 1 1 . .
    C C38 -0.1169(4) 0.4485(4) 0.2061(3) 0.0542(13) Uani d . 1 1 . .
    H H38 -0.0638 0.5265 0.1968 0.060(15) Uiso calc R 1 1 . .
    Cl Cl1 0.34178(9) 0.08248(9) 0.23677(6) 0.0415(2) Uani d . 1 1 . .
    Cl Cl2 0.50410(9) 0.85717(10) 0.41839(6) 0.0492(3) Uani d . 1 1 . .
    N N1 0.5403(3) 0.4474(3) 0.3202(2) 0.0499(9) Uani d . 1 1 . .
    N N2 0.5361(3) 0.5880(3) 0.2585(2) 0.0486(10) Uani d . 1 1 . .
    N N3 0.1327(3) 0.2340(3) 0.14208(19) 0.0392(8) Uani d . 1 1 . .
    N N4 0.1037(3) 0.3502(3) 0.20746(19) 0.0383(6) Uani d U 1 1 . .
    O O1W 0.4476(5) 0.9150(5) 0.2668(3) 0.0474(15) Uani d P 0.50 1 . .
    H H1WA 0.4076 0.9367 0.2979 0.057 Uiso d PR 0.50 1 . .
    H H1WB 0.4754 0.8780 0.2884 0.057 Uiso d PR 0.50 1 . .
    O O2W 0.7938(8) 0.2009(7) 0.4080(5) 0.072(2) Uani d P 0.50 1 . .
    H H2WA 0.8587 0.2262 0.3857 0.087 Uiso d PR 0.50 1 . .
    H H2WB 0.7494 0.2272 0.3924 0.087 Uiso d PR 0.50 1 . .
    O O3W 0.1192(8) 0.8296(9) 0.1880(6) 0.100(3) Uani d P 0.50 1 . .
    H H3WA 0.1196 0.7654 0.1890 0.121 Uiso d PR 0.50 1 . .
    H H3WB 0.1634 0.8744 0.2194 0.121 Uiso d PR 0.50 1 . .
    S S1 0.63072(10) 0.63434(11) 0.39577(6) 0.0498(3) Uani d . 1 1 . .
    S S2 0.01587(10) 0.30059(9) 0.07018(6) 0.0448(3) Uani d . 1 1 . .
loop_
    _atom_site_aniso_label
    _atom_site_aniso_U_11
    _atom_site_aniso_U_22
    _atom_site_aniso_U_33
    _atom_site_aniso_U_12
    _atom_site_aniso_U_13
    _atom_site_aniso_U_23
    C1 0.032(2) 0.037(2) 0.043(2) 0.0083(18) 0.0137(18) 0.0120(18)
    C2 0.038(2) 0.044(2) 0.049(3) 0.016(2) 0.0088(19) 0.022(2)
    C3 0.048(3) 0.040(2) 0.049(3) 0.008(2) 0.026(2) 0.015(2)
    C4 0.041(2) 0.044(2) 0.046(3) 0.004(2) 0.018(2) 0.016(2)
    C5 0.043(2) 0.040(2) 0.043(3) 0.0101(19) 0.011(2) 0.024(2)
    C6 0.0264(19) 0.035(2) 0.052(3) 0.0021(17) 0.0154(19) 0.007(2)
    C7 0.031(2) 0.037(2) 0.047(3) 0.0011(17) 0.0121(19) -0.0010(19)
    C8 0.041(2) 0.042(2) 0.050(3) 0.018(2) -0.012(2) -0.009(2)
    C9 0.035(2) 0.041(2) 0.056(3) 0.0188(18) -0.007(2) 0.012(2)
    C10 0.033(2) 0.036(2) 0.048(3) 0.0079(18) 0.0031(19) 0.0041(19)
    C11 0.039(2) 0.047(3) 0.069(3) 0.019(2) -0.014(2) -0.010(2)
    C12 0.051(3) 0.036(2) 0.043(3) 0.002(2) 0.016(2) 0.007(2)
    C13 0.051(3) 0.028(2) 0.068(4) 0.014(2) 0.016(2) 0.020(2)
    C14 0.041(2) 0.035(2) 0.051(3) 0.0094(19) -0.002(2) 0.011(2)
    C15 0.042(2) 0.051(3) 0.047(3) 0.015(2) 0.006(2) 0.020(2)
    C16 0.048(3) 0.042(3) 0.059(3) 0.008(2) -0.028(2) -0.002(2)
    C17 0.035(2) 0.055(3) 0.063(3) 0.007(2) 0.007(2) 0.023(3)
    C18 0.053(3) 0.067(3) 0.051(3) 0.032(3) 0.000(2) 0.002(2)
    C19 0.052(3) 0.053(3) 0.037(3) 0.017(2) -0.002(2) -0.005(2)
    C20 0.034(2) 0.043(2) 0.050(3) 0.0107(18) -0.0118(19) -0.0110(19)
    C21 0.054(3) 0.040(2) 0.042(3) 0.015(2) -0.001(2) 0.005(2)
    C22 0.041(2) 0.040(2) 0.041(3) 0.0166(18) -0.0011(19) 0.0033(18)
    C23 0.032(2) 0.037(2) 0.041(2) 0.0120(18) -0.0115(18) -0.0145(18)
    C24 0.040(2) 0.033(2) 0.046(3) 0.0052(18) 0.0034(19) -0.0038(19)
    C25 0.034(2) 0.034(2) 0.044(2) 0.0115(17) 0.0133(18) 0.0089(17)
    C26 0.038(2) 0.034(2) 0.040(2) 0.0092(18) -0.0019(18) 0.0015(18)
    C27 0.0193(17) 0.048(2) 0.039(2) 0.0055(17) 0.0006(16) -0.0057(19)
    C28 0.049(2) 0.042(2) 0.033(2) 0.0211(19) 0.0004(19) 0.0074(18)
    C29 0.040(2) 0.041(2) 0.038(2) 0.0144(18) -0.0121(18) -0.0122(18)
    C30 0.0324(14) 0.0343(14) 0.0412(16) 0.0124(12) -0.0032(13) 0.0015(12)
    C31 0.053(3) 0.051(3) 0.044(3) 0.028(2) -0.012(2) -0.013(2)
    C32 0.035(2) 0.055(3) 0.055(3) 0.025(2) -0.019(2) -0.027(2)
    C33 0.043(2) 0.041(2) 0.056(3) 0.020(2) -0.024(2) -0.018(2)
    C34 0.047(3) 0.031(2) 0.056(3) 0.0168(19) -0.017(2) -0.011(2)
    C35 0.048(3) 0.047(3) 0.048(3) 0.010(2) -0.008(2) -0.016(2)
    C36 0.048(3) 0.043(2) 0.055(3) 0.018(2) -0.006(2) -0.020(2)
    C37 0.047(3) 0.054(3) 0.050(3) 0.025(2) -0.014(2) -0.011(2)
    C38 0.051(3) 0.045(3) 0.058(3) 0.018(2) -0.016(2) -0.018(2)
    Cl1 0.0466(6) 0.0407(5) 0.0405(5) 0.0243(5) 0.0168(4) 0.0141(4)
    Cl2 0.0390(5) 0.0467(6) 0.0495(7) 0.0121(5) -0.0010(5) 0.0196(5)
    N1 0.046(2) 0.046(2) 0.048(2) 0.0151(17) 0.0070(17) 0.0076(17)
    N2 0.0363(19) 0.0349(19) 0.066(3) 0.0113(16) -0.0117(18) -0.0056(18)
    N3 0.0315(17) 0.0290(16) 0.048(2) 0.0081(14) 0.0022(14) -0.0012(15)
    N4 0.0330(13) 0.0344(14) 0.0434(15) 0.0137(11) -0.0028(12) -0.0029(11)
    O1W 0.055(4) 0.043(3) 0.046(4) 0.026(3) 0.011(3) 0.001(3)
    O2W 0.092(6) 0.058(4) 0.078(6) 0.045(4) -0.012(5) -0.007(4)
    O3W 0.069(5) 0.114(7) 0.138(9) 0.060(6) 0.011(5) -0.027(7)
    S1 0.0370(6) 0.0464(6) 0.0500(7) 0.0089(5) 0.0067(5) 0.0070(5)
    S2 0.0416(6) 0.0377(5) 0.0446(6) 0.0119(5) -0.0134(5) -0.0021(5)
_geom_special_details
;
All e.s.d.'s (except the e.s.d. in the dihedral angle between two l.s. planes)
are estimated using the full covariance matrix. The cell e.s.d.'s are taken
into account individually in the estimation of e.s.d.'s in distances, angles
and torsion angles; correlations between e.s.d.'s in cell parameters are only
used when they are defined by crystal symmetry. An approximate (isotropic)
treatment of cell e.s.d.'s is used for estimating e.s.d.'s involving l.s.
planes.
;
loop_
    _geom_bond_atom_site_label_1
    _geom_bond_atom_site_label_2
    _geom_bond_site_symmetry_2
    _geom_bond_distance
    _geom_bond_publ_flag
    C1 C6 . 1.376(7) ?
    C1 C2 . 1.387(7) ?
    C1 C7 . 1.493(6) ?
    C2 C3 . 1.417(7) ?
    C2 H2 . 0.9300 ?
    C3 C4 . 1.385(7) ?
    C3 H3 . 0.9300 ?
    C4 C5 . 1.383(7) ?
    C4 H4 . 0.9300 ?
    C5 C6 . 1.411(7) ?
    C5 H5 . 0.9300 ?
    C6 H6 . 0.9300 ?
    C7 C8 . 1.376(7) ?
    C7 N2 . 1.382(6) ?
    C8 N1 . 1.413(6) ?
    C8 H8 . 0.9300 ?
    C9 N1 . 1.339(6) ?
    C9 C10 . 1.407(7) ?
    C9 C12 . 1.502(6) ?
    C10 S1 . 1.731(5) ?
    C10 H10 . 0.9300 ?
    C11 N2 . 1.363(7) ?
    C11 N1 . 1.395(6) ?
    C11 S1 . 1.723(5) ?
    C12 H12A . 0.9600 ?
    C12 H12B . 0.9600 ?
    C12 H12C . 0.9600 ?
    C13 N2 . 1.483(6) ?
    C13 C14 . 1.519(6) ?
    C13 H13A . 0.9700 ?
    C13 H13B . 0.9700 ?
    C14 C19 . 1.362(7) ?
    C14 C15 . 1.396(7) ?
    C15 C16 . 1.386(7) ?
    C15 H15 . 0.9300 ?
    C16 C17 . 1.358(8) ?
    C16 H16 . 0.9300 ?
    C17 C18 . 1.399(8) ?
    C17 H17 . 0.9300 ?
    C18 C19 . 1.355(7) ?
    C18 H18 . 0.9300 ?
    C19 H19 . 0.9300 ?
    C20 C21 . 1.370(6) ?
    C20 C25 . 1.414(6) ?
    C20 H20 . 0.9300 ?
    C21 C22 . 1.406(6) ?
    C21 H21 . 0.9300 ?
    C22 C23 . 1.378(6) ?
    C22 H22 . 0.9300 ?
    C23 C24 . 1.389(6) ?
    C23 H23 . 0.9300 ?
    C24 C25 . 1.399(6) ?
    C24 H24 . 0.9300 ?
    C25 C26 . 1.460(6) ?
    C26 C27 . 1.365(6) ?
    C26 N4 . 1.390(6) ?
    C27 N3 . 1.374(6) ?
    C27 H27 . 0.9300 ?
    C28 N3 . 1.399(6) ?
    C28 C29 . 1.441(6) ?
    C28 C31 . 1.504(7) ?
    C29 S2 . 1.756(5) ?
    C29 H29 . 0.9300 ?
    C30 N3 . 1.324(5) ?
    C30 N4 . 1.354(6) ?
    C30 S2 . 1.713(4) ?
    C31 H31A . 0.9600 ?
    C31 H31B . 0.9600 ?
    C31 H31C . 0.9600 ?
    C32 N4 . 1.471(5) ?
    C32 C33 . 1.486(6) ?
    C32 H32A . 0.9700 ?
    C32 H32B . 0.9700 ?
    C33 C34 . 1.370(6) ?
    C33 C38 . 1.393(7) ?
    C34 C35 . 1.377(7) ?
    C34 H34 . 0.9300 ?
    C35 C36 . 1.388(8) ?
    C35 H35 . 0.9300 ?
    C36 C37 . 1.396(7) ?
    C36 H36 . 0.9300 ?
    C37 C38 . 1.367(7) ?
    C37 H37 . 0.9300 ?
    C38 H38 . 0.9300 ?
    O1W H1WA . 0.9407 ?
    O1W H1WB . 0.8555 ?
    O2W H2WA . 0.8657 ?
    O2W H2WB . 0.8731 ?
    O3W H3WA . 0.8501 ?
    O3W H3WB . 0.8502 ?
loop_
    _geom_angle_atom_site_label_1
    _geom_angle_atom_site_label_2
    _geom_angle_atom_site_label_3
    _geom_angle_site_symmetry_1
    _geom_angle_site_symmetry_3
    _geom_angle
    _geom_angle_publ_flag
    C6 C1 C2 . . 122.9(4) ?
    C6 C1 C7 . . 119.1(4) ?
    C2 C1 C7 . . 117.7(4) ?
    C1 C2 C3 . . 118.2(4) ?
    C1 C2 H2 . . 120.9 ?
    C3 C2 H2 . . 120.9 ?
    C4 C3 C2 . . 119.9(5) ?
    C4 C3 H3 . . 120.1 ?
    C2 C3 H3 . . 120.1 ?
    C5 C4 C3 . . 120.3(5) ?
    C5 C4 H4 . . 119.9 ?
    C3 C4 H4 . . 119.9 ?
    C4 C5 C6 . . 120.9(5) ?
    C4 C5 H5 . . 119.5 ?
    C6 C5 H5 . . 119.5 ?
    C1 C6 C5 . . 117.8(5) ?
    C1 C6 H6 . . 121.1 ?
    C5 C6 H6 . . 121.1 ?
    C8 C7 N2 . . 108.4(4) ?
    C8 C7 C1 . . 124.2(4) ?
    N2 C7 C1 . . 127.3(4) ?
    C7 C8 N1 . . 107.5(4) ?
    C7 C8 H8 . . 126.2 ?
    N1 C8 H8 . . 126.2 ?
    N1 C9 C10 . . 110.0(4) ?
    N1 C9 C12 . . 122.6(4) ?
    C10 C9 C12 . . 127.4(4) ?
    C9 C10 S1 . . 114.4(4) ?
    C9 C10 H10 . . 122.8 ?
    S1 C10 H10 . . 122.8 ?
    N2 C11 N1 . . 108.4(4) ?
    N2 C11 S1 . . 139.0(4) ?
    N1 C11 S1 . . 112.5(4) ?
    C9 C12 H12A . . 109.5 ?
    C9 C12 H12B . . 109.5 ?
    H12A C12 H12B . . 109.5 ?
    C9 C12 H12C . . 109.5 ?
    H12A C12 H12C . . 109.5 ?
    H12B C12 H12C . . 109.5 ?
    N2 C13 C14 . . 112.6(4) ?
    N2 C13 H13A . . 109.1 ?
    C14 C13 H13A . . 109.1 ?
    N2 C13 H13B . . 109.1 ?
    C14 C13 H13B . . 109.1 ?
    H13A C13 H13B . . 107.8 ?
    C19 C14 C15 . . 120.5(4) ?
    C19 C14 C13 . . 120.5(4) ?
    C15 C14 C13 . . 118.9(4) ?
    C16 C15 C14 . . 118.0(5) ?
    C16 C15 H15 . . 121.0 ?
    C14 C15 H15 . . 121.0 ?
    C17 C16 C15 . . 121.4(5) ?
    C17 C16 H16 . . 119.3 ?
    C15 C16 H16 . . 119.3 ?
    C16 C17 C18 . . 119.3(5) ?
    C16 C17 H17 . . 120.3 ?
    C18 C17 H17 . . 120.3 ?
    C19 C18 C17 . . 119.9(5) ?
    C19 C18 H18 . . 120.0 ?
    C17 C18 H18 . . 120.0 ?
    C18 C19 C14 . . 120.8(5) ?
    C18 C19 H19 . . 119.6 ?
    C14 C19 H19 . . 119.6 ?
    C21 C20 C25 . . 120.1(4) ?
    C21 C20 H20 . . 120.0 ?
    C25 C20 H20 . . 120.0 ?
    C20 C21 C22 . . 121.2(4) ?
    C20 C21 H21 . . 119.4 ?
    C22 C21 H21 . . 119.4 ?
    C23 C22 C21 . . 118.9(4) ?
    C23 C22 H22 . . 120.5 ?
    C21 C22 H22 . . 120.5 ?
    C22 C23 C24 . . 120.6(4) ?
    C22 C23 H23 . . 119.7 ?
    C24 C23 H23 . . 119.7 ?
    C23 C24 C25 . . 120.8(4) ?
    C23 C24 H24 . . 119.6 ?
    C25 C24 H24 . . 119.6 ?
    C24 C25 C20 . . 118.4(4) ?
    C24 C25 C26 . . 120.0(4) ?
    C20 C25 C26 . . 121.3(4) ?
    C27 C26 N4 . . 106.9(4) ?
    C27 C26 C25 . . 125.7(4) ?
    N4 C26 C25 . . 127.5(4) ?
    C26 C27 N3 . . 107.2(4) ?
    C26 C27 H27 . . 126.4 ?
    N3 C27 H27 . . 126.4 ?
    N3 C28 C29 . . 110.0(4) ?
    N3 C28 C31 . . 124.4(4) ?
    C29 C28 C31 . . 125.5(4) ?
    C28 C29 S2 . . 110.1(3) ?
    C28 C29 H29 . . 124.9 ?
    S2 C29 H29 . . 124.9 ?
    N3 C30 N4 . . 108.5(4) ?
    N3 C30 S2 . . 113.4(3) ?
    N4 C30 S2 . . 138.1(3) ?
    C28 C31 H31A . . 109.5 ?
    C28 C31 H31B . . 109.5 ?
    H31A C31 H31B . . 109.5 ?
    C28 C31 H31C . . 109.5 ?
    H31A C31 H31C . . 109.5 ?
    H31B C31 H31C . . 109.5 ?
    N4 C32 C33 . . 120.7(4) ?
    N4 C32 H32A . . 107.2 ?
    C33 C32 H32A . . 107.2 ?
    N4 C32 H32B . . 107.2 ?
    C33 C32 H32B . . 107.2 ?
    H32A C32 H32B . . 106.8 ?
    C34 C33 C38 . . 118.5(4) ?
    C34 C33 C32 . . 121.4(4) ?
    C38 C33 C32 . . 120.1(4) ?
    C33 C34 C35 . . 121.7(5) ?
    C33 C34 H34 . . 119.2 ?
    C35 C34 H34 . . 119.2 ?
    C34 C35 C36 . . 119.0(5) ?
    C34 C35 H35 . . 120.5 ?
    C36 C35 H35 . . 120.5 ?
    C35 C36 C37 . . 120.2(5) ?
    C35 C36 H36 . . 119.9 ?
    C37 C36 H36 . . 119.9 ?
    C38 C37 C36 . . 119.1(5) ?
    C38 C37 H37 . . 120.5 ?
    C36 C37 H37 . . 120.5 ?
    C37 C38 C33 . . 121.4(5) ?
    C37 C38 H38 . . 119.3 ?
    C33 C38 H38 . . 119.3 ?
    C9 N1 C11 . . 114.8(4) ?
    C9 N1 C8 . . 138.3(4) ?
    C11 N1 C8 . . 106.9(4) ?
    C11 N2 C7 . . 108.8(4) ?
    C11 N2 C13 . . 125.2(4) ?
    C7 N2 C13 . . 125.8(4) ?
    C30 N3 C27 . . 109.5(4) ?
    C30 N3 C28 . . 115.6(4) ?
    C27 N3 C28 . . 134.9(4) ?
    C30 N4 C26 . . 107.9(3) ?
    C30 N4 C32 . . 124.2(4) ?
    C26 N4 C32 . . 127.7(4) ?
    H1WA O1W H1WB . . 108.8 ?
    H2WA O2W H2WB . . 113.8 ?
    H3WA O3W H3WB . . 109.5 ?
    C11 S1 C10 . . 88.3(2) ?
    C30 S2 C29 . . 90.8(2) ?
loop_
    _geom_torsion_atom_site_label_1
    _geom_torsion_atom_site_label_2
    _geom_torsion_atom_site_label_3
    _geom_torsion_atom_site_label_4
    _geom_torsion_site_symmetry_1
    _geom_torsion_site_symmetry_2
    _geom_torsion_site_symmetry_3
    _geom_torsion_site_symmetry_4
    _geom_torsion
    _geom_torsion_publ_flag
    C6 C1 C2 C3 . . . . 1.9(6) ?
    C7 C1 C2 C3 . . . . 175.1(3) ?
    C1 C2 C3 C4 . . . . -2.1(6) ?
    C2 C3 C4 C5 . . . . 1.6(6) ?
    C3 C4 C5 C6 . . . . -0.8(6) ?
    C2 C1 C6 C5 . . . . -1.1(6) ?
    C7 C1 C6 C5 . . . . -174.2(3) ?
    C4 C5 C6 C1 . . . . 0.5(6) ?
    C6 C1 C7 C8 . . . . 138.1(5) ?
    C2 C1 C7 C8 . . . . -35.4(6) ?
    C6 C1 C7 N2 . . . . -47.5(6) ?
    C2 C1 C7 N2 . . . . 138.9(5) ?
    N2 C7 C8 N1 . . . . 2.0(5) ?
    C1 C7 C8 N1 . . . . 177.3(4) ?
    N1 C9 C10 S1 . . . . 1.3(5) ?
    C12 C9 C10 S1 . . . . -178.6(4) ?
    N2 C13 C14 C19 . . . . 56.6(6) ?
    N2 C13 C14 C15 . . . . -120.9(5) ?
    C19 C14 C15 C16 . . . . 0.0(7) ?
    C13 C14 C15 C16 . . . . 177.5(4) ?
    C14 C15 C16 C17 . . . . 0.6(7) ?
    C15 C16 C17 C18 . . . . -0.9(8) ?
    C16 C17 C18 C19 . . . . 0.6(8) ?
    C17 C18 C19 C14 . . . . 0.0(8) ?
    C15 C14 C19 C18 . . . . -0.3(8) ?
    C13 C14 C19 C18 . . . . -177.7(5) ?
    C25 C20 C21 C22 . . . . -0.3(7) ?
    C20 C21 C22 C23 . . . . 0.7(7) ?
    C21 C22 C23 C24 . . . . -1.6(7) ?
    C22 C23 C24 C25 . . . . 2.1(7) ?
    C23 C24 C25 C20 . . . . -1.7(6) ?
    C23 C24 C25 C26 . . . . -176.0(4) ?
    C21 C20 C25 C24 . . . . 0.8(7) ?
    C21 C20 C25 C26 . . . . 175.0(4) ?
    C24 C25 C26 C27 . . . . 131.4(4) ?
    C20 C25 C26 C27 . . . . -42.8(6) ?
    C24 C25 C26 N4 . . . . -47.3(6) ?
    C20 C25 C26 N4 . . . . 138.6(4) ?
    N4 C26 C27 N3 . . . . -0.1(4) ?
    C25 C26 C27 N3 . . . . -179.0(4) ?
    N3 C28 C29 S2 . . . . -2.9(4) ?
    C31 C28 C29 S2 . . . . -179.1(4) ?
    N4 C32 C33 C34 . . . . 40.2(7) ?
    N4 C32 C33 C38 . . . . -138.5(5) ?
    C38 C33 C34 C35 . . . . 0.2(7) ?
    C32 C33 C34 C35 . . . . -178.6(5) ?
    C33 C34 C35 C36 . . . . -2.5(7) ?
    C34 C35 C36 C37 . . . . 4.2(7) ?
    C35 C36 C37 C38 . . . . -3.7(7) ?
    C36 C37 C38 C33 . . . . 1.3(8) ?
    C34 C33 C38 C37 . . . . 0.4(8) ?
    C32 C33 C38 C37 . . . . 179.2(5) ?
    C10 C9 N1 C11 . . . . -0.8(6) ?
    C12 C9 N1 C11 . . . . 179.1(4) ?
    C10 C9 N1 C8 . . . . 177.4(5) ?
    C12 C9 N1 C8 . . . . -2.7(9) ?
    N2 C11 N1 C9 . . . . 179.3(4) ?
    S1 C11 N1 C9 . . . . 0.0(5) ?
    N2 C11 N1 C8 . . . . 0.6(5) ?
    S1 C11 N1 C8 . . . . -178.7(3) ?
    C7 C8 N1 C9 . . . . -179.9(5) ?
    C7 C8 N1 C11 . . . . -1.6(5) ?
    N1 C11 N2 C7 . . . . 0.7(5) ?
    S1 C11 N2 C7 . . . . 179.6(5) ?
    N1 C11 N2 C13 . . . . -174.3(4) ?
    S1 C11 N2 C13 . . . . 4.6(9) ?
    C8 C7 N2 C11 . . . . -1.7(5) ?
    C1 C7 N2 C11 . . . . -176.8(4) ?
    C8 C7 N2 C13 . . . . 173.3(4) ?
    C1 C7 N2 C13 . . . . -1.8(7) ?
    C14 C13 N2 C11 . . . . 57.4(6) ?
    C14 C13 N2 C7 . . . . -116.8(5) ?
    N4 C30 N3 C27 . . . . -2.9(4) ?
    S2 C30 N3 C27 . . . . 179.0(3) ?
    N4 C30 N3 C28 . . . . 178.4(3) ?
    S2 C30 N3 C28 . . . . 0.3(5) ?
    C26 C27 N3 C30 . . . . 1.9(4) ?
    C26 C27 N3 C28 . . . . -179.8(4) ?
    C29 C28 N3 C30 . . . . 1.7(5) ?
    C31 C28 N3 C30 . . . . 177.9(4) ?
    C29 C28 N3 C27 . . . . -176.5(4) ?
    C31 C28 N3 C27 . . . . -0.3(7) ?
    N3 C30 N4 C26 . . . . 2.8(4) ?
    S2 C30 N4 C26 . . . . -179.8(4) ?
    N3 C30 N4 C32 . . . . -172.8(4) ?
    S2 C30 N4 C32 . . . . 4.6(7) ?
    C27 C26 N4 C30 . . . . -1.6(4) ?
    C25 C26 N4 C30 . . . . 177.2(4) ?
    C27 C26 N4 C32 . . . . 173.7(4) ?
    C25 C26 N4 C32 . . . . -7.4(7) ?
    C33 C32 N4 C30 . . . . 51.6(7) ?
    C33 C32 N4 C26 . . . . -123.1(5) ?
    N2 C11 S1 C10 . . . . -178.3(6) ?
    N1 C11 S1 C10 . . . . 0.6(4) ?
    C9 C10 S1 C11 . . . . -1.0(4) ?
    N3 C30 S2 C29 . . . . -1.8(3) ?
    N4 C30 S2 C29 . . . . -179.1(5) ?
    C28 C29 S2 C30 . . . . 2.7(3) ?
loop_
    _geom_hbond_atom_site_label_D
    _geom_hbond_atom_site_label_H
    _geom_hbond_atom_site_label_A
    _geom_hbond_site_symmetry_A
    _geom_hbond_distance_DH
    _geom_hbond_distance_HA
    _geom_hbond_distance_DA
    _geom_hbond_angle_DHA
    O1W H1WA Cl1 1_565 0.94 2.75 3.208(6) 110.8
    O1W H1WA S2 3_565 0.94 2.88 3.819(6) 173.7
    O1W H1WB Cl2 . 0.86 2.61 3.240(7) 132.0
    O3W H3WA Cl2 2_664 0.85 2.68 3.275(10) 128.7
    O3W H3WB Cl1 1_565 0.85 2.60 3.301(10) 140.9
    C8 H8 Cl1 . 0.93 2.78 3.664(5) 158.9
    C10 H10 Cl1 3_665 0.93 2.72 3.390(5) 129.5
    C18 H18 O3W 1_655 0.93 2.52 3.320(9) 144.4
    C27 H27 Cl1 . 0.93 2.72 3.642(5) 175.1
_iucr_refine_instructions_details
;
TITL 1 in P3(2)
CELL 0.71073  13.2110  13.2110  19.5548  90.000  90.000 120.000
ZERR   3   0.0010   0.0010   0.0031   0.000   0.000   0.000
LATT -1
SYMM -Y, X-Y, 0.66667+Z
SYMM -X+Y, -X, 0.33333+Z
SFAC C  H  N  S  Cl O
UNIT 114 111 12 6 6 4.5
omit -3 3 3
omit -3 6 -1
omit -4 5 1
omit -2 2 3
omit 2 6 2
omit -4 5 -5
omit -3 8 -3
omit 0 3 -3
omit -1 1 -2
omit 0 5 -8
omit -2 4 -1
omit -9 7 2
omit -1 3 -3
omit -3 3 1
omit -3 3 6
omit -1 4 -1
omit -1 4 2
omit -2 2 -3
omit -4 3 -5
omit -9 5 1
OMIT   0.00  52.00
L.S. 10
ACTA
BOND $H
FMAP 2
PLAN 20
simu 0.01 c20 c25
delu 0.01 c20 c25
simu 0.001 n4 c30
delu 0.001 n4 c30
size 0.28 0.24 0.22
conf
eqiv $5 1+x,y,z
eqiv $4 1-x+y,1-x,1/3+z
eqiv $1 -y+1, x-y+1, z-1/3
eqiv $2 -x+y, 1-x, 1/3+z
eqiv $3 x, 1+y, z
htab o1w  cl1_$3
htab o1w  s2_$2
htab o1w  cl2
htab o3w  cl2_$1
htab o3w  cl1_$3
htab c8  cl1
htab c10 cl1_$4
htab c18 o3w_$5
htab c27 cl1
htab
TEMP 18
WGHT    0.060600
EXTI    0.004653
FVAR       0.18306
C1    1    0.446710    0.475335    0.146649    11.00000    0.03205    0.03741 =
         0.04295    0.01201    0.01361    0.00829
C2    1    0.472039    0.408276    0.102959    11.00000    0.03781    0.04392 =
         0.04900    0.02185    0.00879    0.01583
AFIX  43
H2    2    0.518151    0.377425    0.117369    11.00000    0.08687
AFIX   0
C3    1    0.425770    0.388027    0.035767    11.00000    0.04852    0.03987 =
         0.04949    0.01486    0.02579    0.00780
AFIX  43
H3    2    0.443415    0.345508    0.004910    11.00000    0.06704
AFIX   0
C4    1    0.354197    0.431685    0.016121    11.00000    0.04117    0.04444 =
         0.04617    0.01608    0.01840    0.00399
AFIX  43
H4    2    0.322275    0.416761   -0.027611    11.00000    0.03533
AFIX   0
C5    1    0.330068    0.497343    0.061289    11.00000    0.04236    0.03992 =
         0.04259    0.02361    0.01094    0.01009
AFIX  43
H5    2    0.282690    0.527027    0.047389    11.00000    0.03820
AFIX   0
C6    1    0.376283    0.519970    0.128171    11.00000    0.02642    0.03508 =
         0.05191    0.00697    0.01533    0.00213
AFIX  43
H6    2    0.359688    0.563621    0.158763    11.00000    0.07304
AFIX   0
C7    1    0.487758    0.487927    0.218906    11.00000    0.03118    0.03706 =
         0.04670   -0.00098    0.01222    0.00123
C8    1    0.491852    0.400969    0.255443    11.00000    0.04080    0.04228 =
         0.04974   -0.00875   -0.01216    0.01784
AFIX  43
H8    2    0.467239    0.325441    0.240273    11.00000    0.03911
AFIX   0
C9    1    0.567858    0.412159    0.377870    11.00000    0.03482    0.04101 =
         0.05634    0.01237   -0.00679    0.01869
C10   1    0.620122    0.505434    0.424572    11.00000    0.03316    0.03645 =
         0.04842    0.00403    0.00305    0.00782
AFIX  437-Benzyl-3-methyl-6-phenylimidazo[2,1-<i>b</i>]thiazol-7-ium chloride
0.75-hydrate
H10   2    0.646772    0.498459    0.467358    11.00000    0.08040
AFIX   0
C11   1    0.567405    0.563960    0.320208    11.00000    0.03908    0.04685 =
         0.06894   -0.00965   -0.01430    0.01912
C12   1    0.543838    0.289385    0.387901    11.00000    0.05071    0.03597 =
         0.04275    0.00700    0.01633    0.00163
AFIX 137
H12A  2    0.460959    0.236602    0.388079    11.00000    0.06828
H12B  2    0.576376    0.284000    0.430722    11.00000    0.04599
H12C  2    0.578824    0.269070    0.351313    11.00000    0.12346
AFIX   0
C13   1    0.559868    0.705009    0.235853    11.00000    0.05102    0.02836 =
         0.06772    0.02031    0.01583    0.01385
AFIX  23
H13A  2    0.518107    0.730787    0.265349    11.00000    0.05119
H13B  2    0.530459    0.699102    0.189710    11.00000    0.05653
AFIX   0
C14   1    0.689267    0.795591    0.237174    11.00000    0.04128    0.03490 =
         0.05078    0.01078   -0.00184    0.00937
C15   1    0.727108    0.895033    0.277694    11.00000    0.04204    0.05119 =
         0.04651    0.02042    0.00552    0.01545
AFIX  43
H15   2    0.674158    0.907732    0.302222    11.00000    0.07569
AFIX   0
C16   1    0.845992    0.974326    0.280292    11.00000    0.04831    0.04221 =
         0.05921   -0.00186   -0.02798    0.00765
AFIX  43
H16   2    0.873008    1.040787    0.307350    11.00000    0.06766
AFIX   0
C17   1    0.923882    0.957035    0.244162    11.00000    0.03464    0.05490 =
         0.06332    0.02259    0.00723    0.00731
AFIX  43
H17   2    1.003273    1.011599    0.245995    11.00000    0.07798
AFIX   0
C18   1    0.883453    0.856330    0.204179    11.00000    0.05331    0.06672 =
         0.05081    0.00187    0.00027    0.03228
AFIX  43
H18   2    0.936060    0.843279    0.179530    11.00000    0.10329
AFIX   0
C19   1    0.767546    0.777826    0.201408    11.00000    0.05160    0.05258 =
         0.03707   -0.00535   -0.00186    0.01734
AFIX  43
H19   2    0.741078    0.710976    0.174763    11.00000    0.04313
AFIX   0
C20   1    0.212792    0.266536    0.361128    11.00000    0.03385    0.04260 =
         0.04993   -0.01092   -0.01179    0.01080
AFIX  43
H20   2    0.176419    0.187804    0.349475    11.00000    0.07132
AFIX   0
C21   1    0.263867    0.302717    0.424087    11.00000    0.05437    0.04006 =
         0.04204    0.00485   -0.00129    0.01449
AFIX  43
H21   2    0.261424    0.247891    0.454881    11.00000    0.04618
AFIX   0
C22   1    0.319934    0.421279    0.442998    11.00000    0.04117    0.04036 =
         0.04096    0.00334   -0.00109    0.01661
AFIX  43
H22   2    0.355078    0.445069    0.485676    11.00000    0.07812
AFIX   0
C23   1    0.321935    0.501590    0.397257    11.00000    0.03242    0.03710 =
         0.04126   -0.01454   -0.01162    0.01192
AFIX  43
H23   2    0.357040    0.579943    0.409615    11.00000    0.07182
AFIX   0
C24   1    0.271994    0.466616    0.332835    11.00000    0.04046    0.03302 =
         0.04580   -0.00379    0.00349    0.00516
AFIX  43
H24   2    0.276297    0.522206    0.301979    11.00000    0.04439
AFIX   0
C25   1    0.215303    0.348719    0.313854    11.00000    0.03410    0.03418 =
         0.04379    0.00889    0.01315    0.01147
C26   1    0.170138    0.314463    0.244469    11.00000    0.03800    0.03395 =
         0.04032    0.00138   -0.00186    0.00930
C27   1    0.187983    0.241751    0.202964    11.00000    0.01929    0.04754 =
         0.03918   -0.00569    0.00059    0.00559
AFIX  43
H27   2    0.229751    0.204439    0.213865    11.00000    0.05629
AFIX   0
C28   1    0.118579    0.174747    0.080391    11.00000    0.04907    0.04225 =
         0.03290    0.00735    0.00040    0.02092
C29   1    0.056504    0.205894    0.031939    11.00000    0.03967    0.04134 =
         0.03819   -0.01224   -0.01212    0.01458
AFIX  43
H29   2    0.040320    0.179665   -0.013028    11.00000    0.05413
AFIX   0
C30   1    0.085323    0.301694    0.144394    11.00000    0.03233    0.03422 =
         0.04121    0.00153   -0.00321    0.01233
C31   1    0.168529    0.096623    0.065940    11.00000    0.05325    0.05057 =
         0.04452   -0.01335   -0.01203    0.02766
AFIX 137
H31A  2    0.238650    0.122368    0.092157    11.00000   -1.50000
H31B  2    0.186309    0.099917    0.018111    11.00000   -1.50000
H31C  2    0.112514    0.017714    0.078327    11.00000   -1.50000
AFIX   0
C32   1    0.052283    0.420007    0.231828    11.00000    0.03522    0.05455 =
         0.05515   -0.02736   -0.01946    0.02463
AFIX  23
H32A  2    0.091250    0.493996    0.207646    11.00000    0.08771
H32B  2    0.072958    0.437179    0.279713    11.00000    0.06950
AFIX   0
C33   1   -0.075500    0.374529    0.226285    11.00000    0.04317    0.04051 =
         0.05653   -0.01826   -0.02402    0.01994
C34   1   -0.154968    0.259657    0.239404    11.00000    0.04726    0.03121 =
         0.05616   -0.01092   -0.01692    0.01670
AFIX  43
H34   2   -0.128228    0.209669    0.253001    11.00000    0.03998
AFIX   0
C35   1   -0.273397    0.216351    0.232970    11.00000    0.04821    0.04655 =
         0.04798   -0.01549   -0.00823    0.00971
AFIX  43
H35   2   -0.325892    0.137487    0.240377    11.00000    0.06411
AFIX   0
C36   1   -0.313303    0.292087    0.215270    11.00000    0.04828    0.04319 =
         0.05519   -0.01973   -0.00585    0.01824
AFIX  43
H36   2   -0.393163    0.265076    0.213696    11.00000    0.05604
AFIX   0
C37   1   -0.233898    0.408696    0.199824    11.00000    0.04715    0.05425 =
         0.04974   -0.01101   -0.01400    0.02484
AFIX  43
H37   2   -0.260242    0.458622    0.185434    11.00000    0.03921
AFIX   0
C38   1   -0.116876    0.448485    0.206145    11.00000    0.05078    0.04516 =
         0.05827   -0.01823   -0.01564    0.01763
AFIX  43
H38   2   -0.063780    0.526514    0.196813    11.00000    0.05987
AFIX   0
CL1   5    0.341785    0.082486    0.236773    11.00000    0.04661    0.04068 =
         0.04050    0.01415    0.01681    0.02430
CL2   5    0.504095    0.857164    0.418384    11.00000    0.03903    0.04669 =
         0.04954    0.01959   -0.00105    0.01208
N1    3    0.540274    0.447413    0.320201    11.00000    0.04576    0.04583 =
         0.04774    0.00760    0.00695    0.01518
N2    3    0.536074    0.587988    0.258540    11.00000    0.03635    0.03506 =
         0.06573   -0.00568   -0.01186    0.01135
N3    3    0.132696    0.234025    0.142089    11.00000    0.03141    0.02898 =
         0.04770   -0.00110    0.00224    0.00808
N4    3    0.103663    0.350186    0.207457    11.00000    0.03290    0.03433 =
         0.04344   -0.00292   -0.00282    0.01362
O1W   6    0.447658    0.915011    0.266792    10.50000    0.05490    0.04324 =
         0.04574    0.00122    0.01096    0.02585
AFIX   3
H1WA  2    0.407588    0.936688    0.297942    10.50000   -1.20000
H1WB  2    0.475458    0.878000    0.288391    10.50000   -1.20000
AFIX   0
O2W   6    0.793792    0.200898    0.407968    10.50000    0.09155    0.05732 =
         0.07732   -0.00658   -0.01179    0.04537
AFIX   3
H2WA  2    0.858649    0.226204    0.385681    10.50000   -1.20000
H2WB  2    0.749345    0.227222    0.392429    10.50000   -1.20000
AFIX   0
O3W   6    0.119138    0.829522    0.188029    10.50000    0.06833    0.11366 =
         0.13794   -0.02689    0.01062    0.05986
AFIX   3
H3WA  2    0.119518    0.765381    0.189019    10.50000   -1.20000
H3WB  2    0.163379    0.874362    0.219409    10.50000   -1.20000
AFIX   0
S1    4    0.630710    0.634331    0.395770    11.00000    0.03698    0.04640 =
         0.04997    0.00700    0.00669    0.00886
S2    4    0.015876    0.300590    0.070181    11.00000    0.04156    0.03769 =
         0.04460   -0.00212   -0.01346    0.01187
HKLF 4
REM  2110411A_0m in P3(2)
REM R1 =  0.0595 for   4827 Fo > 4sig(Fo)  and  0.0759 for all   6594 data
REM    476 parameters refined using     15 restraints
END
WGHT      0.0644      0.0000
REM Highest difference peak  0.296,  deepest hole -0.283,  1-sigma level  0.056
Q1    1   0.2957  0.6900  0.2195  11.00000  0.05    0.30
Q2    1  -0.2237  0.5052  0.2155  11.00000  0.05    0.29
Q3    1   0.3392  0.1327  0.0870  11.00000  0.05    0.24
Q4    1   0.4314  0.2684  0.3344  11.00000  0.05    0.21
Q5    1  -0.0382  0.4796  0.2771  11.00000  0.05    0.20
Q6    1   0.3355  0.1814  0.0193  11.00000  0.05    0.20
Q7    1   0.0563  0.2226  0.2283  11.00000  0.05    0.20
Q8    1   0.4026  0.4640  0.4176  11.00000  0.05    0.20
Q9    1   0.5357  0.5384  0.3890  11.00000  0.05    0.20
Q10   1   0.0248  0.3167  0.2262  11.00000  0.05    0.20
Q11   1   0.0982  0.1677  0.2623  11.00000  0.05    0.20
Q12   1   0.4129  0.6414  0.0738  11.00000  0.05    0.19
Q13   1  -0.0573  0.3137  0.2734  11.00000  0.05    0.19
Q14   1   0.4235  0.5001  0.0820  11.00000  0.05    0.19
Q15   1   0.2005 -0.0267  0.0734  11.00000  0.05    0.19
Q16   1   0.0794  0.3156  0.2286  11.00000  0.05    0.18
Q17   1   0.0474  0.2136  0.1702  11.00000  0.05    0.18
Q18   1   0.2581  0.2662  0.2046  11.00000  0.05    0.18
Q19   1   0.0566  0.5265  0.1570  11.00000  0.05    0.18
Q20   1   0.2999  0.4242  0.2153  11.00000  0.05    0.18
;
data_New_Global_Publ_Block
_journal_date_recd_electronic     2013-04-13
_journal_date_accepted     2013-07-08
_journal_name_full     'Acta Crystallographica, Section E'
_journal_year     2013
_journal_volume     69
_journal_issue      8
_journal_page_first     o1247
_journal_page_last     o1248
_journal_paper_category     QO
_journal_paper_doi     10.1107/S1600536813018795
_journal_coeditor_code     LD2101
_publ_contact_author_name     'Huang Guo-Li'
_publ_contact_author_address
;
School of Chemistry and Chemical Engineering
Yunnan Normal University
Knuming 650050
Peoples Republic of China
;
_publ_contact_author_email     'hgli2005@126.com'
_publ_contact_author_fax     ?
_publ_contact_author_phone     '+87165941087'
_publ_section_title
;
7-Benzyl-3-methyl-6-phenylimidazo[2,1-<i>b</i>][1,3]thiazol-7-ium chloride
0.75-hydrate
;
loop_
    _publ_author_name
    _publ_author_footnote
    _publ_author_address
    'Guo-Li, Huang' .
;
School of Chemistry and Chemical Engineering
Yunnan Normal University
Knuming 650050
People's Republic of China
;
    'Bo, Liu' .
;
School of Chemistry and Chemical Engineering
Yunnan Normal University
Knuming 650050
People's Republic of China
;
    'Jun-Feng, Kou' .
;
School of Chemistry and Chemical Engineering
Yunnan Normal University
Knuming 650050
People's Republic of China
;
_publ_section_synopsis     .
