# Supplementary material for: 7-Benzyl-3-methyl-6-phenyl­imidazo[2,1-b][1,3]thia­zol-7-ium chloride 0.75-hydrate
Source: Acta Crystallogr Sect E Struct Rep Online. 2013 Jul 13;69(Pt 8):o1247–8. doi: 10.1107/S1600536813018795 (PMC3793749; doi:10.1107/S1600536813018795)
Supplement: Supplementary file 2 [file e-69-o1247-Isup2.hkl]

# 
# h,k,l, Fc-squared, Fo-squared, sigma(Fo-squared) and status flag 
# 
data_I
_shelx_title ' 2110411A_0m in P3(2)' 
_shelx_refln_list_code          4 
_shelx_F_calc_maximum      291.15 
_exptl_crystal_F_000      1113.00 
_reflns_d_resolution_high  0.8109 
 
loop_ 
 _symmetry_equiv_pos_as_xyz 
 'x, y, z' 
 '-y, x-y, z+2/3' 
 '-x+y, -x, z+1/3' 
 
_cell_length_a    13.2110 
_cell_length_b    13.2110 
_cell_length_c    19.5548 
_cell_angle_alpha  90.000 
_cell_angle_beta   90.000 
_cell_angle_gamma 120.000 
 
_shelx_F_squared_multiplier     1.000 
 
loop_ 
 _refln_index_h 
 _refln_index_k 
 _refln_index_l 
 _refln_F_squared_calc 
 _refln_F_squared_meas 
 _refln_F_squared_sigma 
 _refln_observed_status 
   0   0 -24      364.80      411.46     42.16 o 
  -1   1 -24       59.29       55.34     25.64 o 
   0   1 -24       45.92       41.98      8.32 o 
  -1   1 -23       44.82       41.35      6.17 o 
   0   1 -23      101.58      122.10     16.73 o 
   1   1 -23       50.41       50.78     59.38 o 
  -3   2 -23       74.17      103.81     62.74 o 
  -2   2 -23      317.11      296.07     49.92 o 
  -1   2 -23       54.00       42.76     18.24 o 
   0   2 -23        1.06        0.80     10.16 o 
   1   2 -23      135.84      132.00     15.17 o 
   2   2 -23       41.07       42.13      3.58 o 
  -4   3 -23       13.36       26.62     55.50 o 
  -3   3 -23       20.52       25.20      5.54 o 
  -2   3 -23       23.87       28.77     27.07 o 
  -1   3 -23       37.12       57.89     61.10 o 
   0   3 -23       93.63       85.48      7.98 o 
   1   3 -23        6.80       20.33     23.93 o 
  -4   4 -23       16.57       32.16     27.63 o 
  -3   4 -23       42.19       61.80     65.25 o 
  -2   4 -23        3.87        4.60     17.67 o 
  -1   4 -23       66.74       72.62     32.59 o 
   0   4 -23      128.97      147.69     44.95 o 
  -1   1 -22       59.56       61.76     39.65 o 
   0   1 -22       73.31       64.28      8.10 o 
   1   1 -22      110.58       99.48     11.17 o 
  -3   2 -22       62.36       53.20      4.37 o 
  -2   2 -22       28.97       27.49     40.19 o 
  -1   2 -22       81.88       69.65      9.31 o 
   0   2 -22       41.78       58.30     30.48 o 
   1   2 -22       31.36       33.44     11.77 o 
   2   2 -22       99.46      101.79      9.17 o 
  -5   3 -22       18.66       25.14     17.22 o 
  -4   3 -22      103.37      117.44     13.57 o 
  -3   3 -22       60.49       77.80     60.39 o 
  -2   3 -22       35.24       36.03     30.95 o 
  -1   3 -22      119.59      123.57     32.05 o 
   0   3 -22       93.62      112.20     32.54 o 
   1   3 -22        0.62       35.63     35.24 o 
   2   3 -22       76.18       84.40      6.80 o 
   3   3 -22      168.58      174.26      6.81 o 
  -6   4 -22       17.90       20.50      7.99 o 
  -5   4 -22      154.22      176.58     73.59 o 
  -4   4 -22       36.30       36.47      3.52 o 
  -3   4 -22       76.76       82.26     21.56 o 
  -2   4 -22      352.11      315.28     61.54 o 
  -1   4 -22        9.20        3.54      4.24 o 
   0   4 -22       12.36       40.99     43.67 o 
   1   4 -22        6.58        9.04     16.88 o 
   2   4 -22       33.54       57.23     48.21 o 
  -6   5 -22       34.88       44.87     23.73 o 
  -5   5 -22       96.45       89.86     40.47 o 
  -4   5 -22      210.48      283.56     42.70 o 
  -3   5 -22        1.36        2.77     19.99 o 
  -2   5 -22        7.48       18.34     65.26 o 
  -1   5 -22       65.16       52.40      9.76 o 
   0   5 -22       27.56       23.90     12.91 o 
   1   5 -22      142.70      151.12     44.23 o 
  -5   6 -22       18.26       24.90     20.37 o 
  -4   6 -22       45.90       40.55     18.80 o 
  -3   6 -22      109.79       83.99     20.85 o 
  -2   6 -22       97.83      105.81     62.65 o 
  -1   6 -22       15.84       17.26      4.02 o 
   0   0 -21       37.15       45.72     89.65 o 
  -1   1 -21       28.58       26.31     18.55 o 
   0   1 -21       11.32        8.07      8.26 o 
   1   1 -21       21.68       31.84     24.45 o 
  -3   2 -21       82.49       89.61     28.86 o 
  -2   2 -21        2.00        3.90     23.43 o 
  -1   2 -21       33.19       40.96     12.88 o 
   0   2 -21       60.14       79.53     21.73 o 
   1   2 -21       72.11       80.42     19.58 o 
   2   2 -21       14.04       56.79     66.47 o 
  -5   3 -21      112.22       97.61     10.88 o 
  -4   3 -21        8.19       11.94     64.32 o 
  -3   3 -21      153.06      173.97     12.62 o 
  -2   3 -21        6.05        7.27     23.83 o 
  -1   3 -21       44.86       58.08     45.99 o 
   0   3 -21      128.41      144.06     29.66 o 
   1   3 -21       36.27       72.97     20.33 o 
   2   3 -21       99.70      110.95     21.47 o 
   3   3 -21       29.41       85.69     50.01 o 
  -7   4 -21        8.96       15.39     28.12 o 
  -6   4 -21       14.07       17.70     37.64 o 
  -5   4 -21       12.97       60.23     31.18 o 
  -4   4 -21       13.85       24.40     64.02 o 
  -3   4 -21      160.93      175.65     71.99 o 
  -2   4 -21       51.83       75.97     40.51 o 
  -1   4 -21      166.65      161.05     10.47 o 
   0   4 -21        5.51       17.43     11.17 o 
   1   4 -21      132.24      143.04     52.58 o 
   2   4 -21       34.45       25.70     40.05 o 
   3   4 -21       35.06       31.93      7.27 o 
   4   4 -21      157.22      171.56     23.74 o 
  -7   5 -21      232.78      223.82     44.49 o 
  -6   5 -21      227.13      223.02     33.03 o 
  -5   5 -21      171.47      186.22     36.46 o 
  -4   5 -21       69.95       85.69     60.20 o 
  -3   5 -21        8.68       21.75     31.47 o 
  -2   5 -21      106.66      112.09     19.32 o 
  -1   5 -21      187.81      204.62     29.93 o 
   0   5 -21       48.94       77.08     12.11 o 
   1   5 -21       35.26       51.00     20.90 o 
   2   5 -21       26.07       40.93     17.00 o 
  -7   6 -21      500.64      488.18     39.98 o 
  -6   6 -21       18.23       41.46     37.92 o 
  -5   6 -21       82.24       76.68     28.49 o 
  -4   6 -21       69.22       97.84     21.11 o 
  -3   6 -21       56.07       87.52     44.78 o 
  -2   6 -21       33.11       53.35     15.86 o 
  -1   6 -21        7.94        9.79      4.77 o 
   0   6 -21      132.33      140.99     20.03 o 
   1   6 -21       27.37       45.97     56.90 o 
  -6   7 -21      183.36      183.03     72.32 o 
  -5   7 -21       69.89       69.66     35.44 o 
  -4   7 -21      118.71      218.93     59.28 o 
  -3   7 -21      158.18      169.44     14.02 o 
  -2   7 -21      129.47      134.63     22.47 o 
  -1   7 -21        1.39        5.69     39.90 o 
  -4   8 -21       59.41       61.65     19.19 o 
  -1   1 -20       18.40       17.11      3.25 o 
   0   1 -20       10.58       14.11      9.67 o 
   1   1 -20      215.05      234.70     44.20 o 
  -3   2 -20        6.60        5.98      5.95 o 
  -2   2 -20      207.22      205.68     25.16 o 
  -1   2 -20       33.79       34.72      6.62 o 
   0   2 -20      162.47      227.95     23.75 o 
   1   2 -20       15.63       27.01     14.27 o 
   2   2 -20       82.00       91.53     54.06 o 
  -5   3 -20      241.92      278.71     31.08 o 
  -4   3 -20      183.00      187.66      8.39 o 
  -3   3 -20        0.78        2.43      9.39 o 
  -2   3 -20       65.60       66.74     37.25 o 
  -1   3 -20       87.79       95.38      9.66 o 
   0   3 -20      203.22      245.65     26.61 o 
   1   3 -20       60.29       65.85     32.66 o 
   2   3 -20      201.59      217.51     35.72 o 
   3   3 -20      434.41      473.33     15.49 o 
  -7   4 -20       54.14       96.44     68.35 o 
  -6   4 -20      146.38      138.90     14.60 o 
  -5   4 -20       64.16       67.96     46.60 o 
  -4   4 -20       84.70      114.20     61.27 o 
  -3   4 -20      184.15      173.12      9.15 o 
  -2   4 -20       73.91      110.46     33.63 o 
  -1   4 -20       58.02       70.85     39.77 o 
   0   4 -20      104.47       92.08     12.89 o 
   1   4 -20      228.13      203.91     17.46 o 
   2   4 -20       57.06       58.49     11.71 o 
   3   4 -20      126.82      125.67     21.53 o 
   4   4 -20      109.03      127.00     52.55 o 
  -9   5 -20       41.22       58.68     18.56 o 
  -8   5 -20       51.30       76.23     29.66 o 
  -7   5 -20      100.45      137.73     50.32 o 
  -6   5 -20       94.78      105.43     63.76 o 
  -5   5 -20       23.85       64.61     62.46 o 
  -4   5 -20       10.19       17.66     40.34 o 
  -3   5 -20       52.17       66.41     27.30 o 
  -2   5 -20       51.13       50.13     19.12 o 
  -1   5 -20      451.59      490.58     22.75 o 
   0   5 -20       22.93       36.01     19.23 o 
   1   5 -20        0.68        0.00     26.60 o 
   2   5 -20       48.71       36.19     31.25 o 
   3   5 -20       21.89       27.38     43.03 o 
   4   5 -20      280.88      294.56     25.17 o 
  -8   6 -20       31.79       25.45     14.86 o 
  -7   6 -20       59.02       59.08     23.47 o 
  -6   6 -20       47.52       55.92     55.89 o 
  -5   6 -20       42.37       85.98     61.58 o 
  -4   6 -20      283.83      305.53     90.83 o 
  -3   6 -20       54.20       60.32     25.73 o 
  -2   6 -20        6.07       28.11     29.77 o 
  -1   6 -20      110.75      126.60     22.41 o 
   0   6 -20      140.30      130.59     32.96 o 
   1   6 -20       47.60       34.50     24.04 o 
   2   6 -20        7.60       16.94     12.68 o 
  -8   7 -20      159.87      151.91     11.48 o 
  -7   7 -20       84.12       85.68     19.48 o 
  -6   7 -20       31.75       62.58     50.94 o 
  -5   7 -20      120.59      116.73     12.04 o 
  -4   7 -20        2.15       14.16     10.34 o 
  -3   7 -20       91.60       97.20     19.88 o 
  -2   7 -20       41.71       48.85     11.20 o 
  -1   7 -20        4.58       25.25     25.84 o 
   0   7 -20      155.23      166.46     20.93 o 
   1   7 -20      145.70      141.06     15.22 o 
  -7   8 -20       52.33       54.23     14.68 o 
  -6   8 -20       95.08       98.30     24.39 o 
  -5   8 -20      114.60      152.83     31.51 o 
  -4   8 -20        9.93       14.87     42.61 o 
  -3   8 -20       70.72       63.45     28.97 o 
  -2   8 -20      131.40      114.16     36.86 o 
  -1   8 -20       41.80       37.33      9.73 o 
  -5   9 -20        7.43       15.71     11.51 o 
  -4   9 -20       90.79       85.86     13.96 o 
  -1   1 -19       59.80       51.10     12.08 o 
   0   1 -19       10.15       19.13     23.30 o 
   1   1 -19       16.24       19.00     23.33 o 
  -3   2 -19      275.03      261.05     27.18 o 
  -2   2 -19       27.99       51.69     26.26 o 
  -1   2 -19      349.31      324.79     15.67 o 
   0   2 -19      567.87      554.98      5.06 o 
   1   2 -19      368.66      346.71     40.12 o 
   2   2 -19      310.12      298.38     21.87 o 
  -5   3 -19       53.09      117.02     60.18 o 
  -4   3 -19      211.01      222.90     51.89 o 
  -3   3 -19      488.91      467.25     39.63 o 
  -2   3 -19       88.44      102.68     32.86 o 
  -1   3 -19       51.48       54.53      9.70 o 
   0   3 -19      239.70      240.24     28.11 o 
   1   3 -19      185.88      182.96     10.99 o 
   2   3 -19      231.31      266.42     55.17 o 
   3   3 -19       53.46       49.53      5.39 o 
  -7   4 -19       80.95       77.96      5.01 o 
  -6   4 -19      108.60      108.31      9.23 o 
  -5   4 -19       57.81       89.06     23.33 o 
  -4   4 -19      439.23      423.75     11.75 o 
  -3   4 -19      311.46      322.54     31.71 o 
  -2   4 -19      121.65      138.45     52.96 o 
  -1   4 -19      167.03      294.25     64.10 o 
   0   4 -19       98.07       86.80      7.30 o 
   1   4 -19       13.12       12.42      6.42 o 
   2   4 -19      195.48      244.51     27.90 o 
   3   4 -19      235.32      228.42     42.13 o 
   4   4 -19      128.21      126.46     54.17 o 
  -9   5 -19       44.36       35.85     12.40 o 
  -8   5 -19      100.95      112.44     11.52 o 
  -7   5 -19        8.31       10.56      8.55 o 
  -6   5 -19       26.50       33.80     22.10 o 
  -5   5 -19       66.06       69.06      5.77 o 
  -4   5 -19      133.62      219.66     35.60 o 
  -3   5 -19       58.64       72.52     35.08 o 
  -2   5 -19      127.80      125.91      5.35 o 
  -1   5 -19       75.13       97.98     14.08 o 
   0   5 -19      112.88      115.91     26.15 o 
   1   5 -19       29.54       37.57      7.33 o 
   2   5 -19      184.91      172.21      4.15 o 
   3   5 -19      143.88      142.24      8.95 o 
   4   5 -19      333.48      311.09     13.34 o 
   5   5 -19      234.30      227.48      9.12 o 
  -9   6 -19       37.04       46.12     15.20 o 
  -8   6 -19      232.91      232.99     28.04 o 
  -7   6 -19       35.18       51.08     26.85 o 
  -6   6 -19       42.60       45.36     47.67 o 
  -5   6 -19       21.52       23.69      4.71 o 
  -4   6 -19       85.81       80.32     22.99 o 
  -3   6 -19       82.70       71.93     29.58 o 
  -2   6 -19       50.19       75.00     36.33 o 
  -1   6 -19      242.98      236.06     39.11 o 
   0   6 -19      242.67      235.07     11.88 o 
   1   6 -19       90.40       79.63     58.89 o 
   2   6 -19      321.61      328.72     49.91 o 
   3   6 -19       37.42       45.74     35.06 o 
  -9   7 -19      261.79      248.20      7.66 o 
  -8   7 -19       55.55       73.80     13.98 o 
  -7   7 -19       49.07       60.17     21.23 o 
  -6   7 -19       24.07       54.53     46.07 o 
  -5   7 -19       46.09       58.45     24.23 o 
  -4   7 -19       79.00       68.73      6.55 o 
  -3   7 -19      122.59      133.21     40.20 o 
  -2   7 -19      146.30      160.68     35.02 o 
  -1   7 -19      125.29      130.72     20.15 o 
   0   7 -19      133.61      150.24     31.78 o 
   1   7 -19      394.12      409.83     37.07 o 
   2   7 -19       21.89       16.89      2.22 o 
  -9   8 -19       68.40       85.20     13.48 o 
  -8   8 -19       10.87       11.81     11.22 o 
  -7   8 -19        1.94       19.11     37.96 o 
  -6   8 -19       33.13       34.31     88.87 o 
  -5   8 -19      144.01      109.80     22.23 o 
  -4   8 -19      293.03      281.60     24.94 o 
  -3   8 -19       62.92       69.69     28.64 o 
  -2   8 -19       75.69       76.20     13.41 o 
  -1   8 -19       16.03       25.81     16.83 o 
   0   8 -19       66.49       57.07      7.40 o 
   1   8 -19        8.64       12.66      7.77 o 
  -8   9 -19       90.55      101.91     59.17 o 
  -7   9 -19       21.65       19.71     31.99 o 
  -6   9 -19      121.98      154.17     50.59 o 
  -5   9 -19       24.35       33.32     50.42 o 
  -4   9 -19       38.63       61.19     27.76 o 
  -3   9 -19      115.92      106.30     16.15 o 
  -2   9 -19       22.16       23.06     31.87 o 
  -1   9 -19       20.60       18.84     14.84 o 
  -5  10 -19      285.92      273.81     40.65 o 
   0   0 -18      394.80      430.54     39.77 o 
  -1   1 -18      123.10      147.36     35.07 o 
   0   1 -18      163.63      190.61     32.17 o 
   1   1 -18      815.32      753.78     47.45 o 
  -3   2 -18      664.90      686.89     43.31 o 
  -2   2 -18      152.75      148.95     27.92 o 
  -1   2 -18      452.04      441.88     24.42 o 
   0   2 -18      583.57      588.67     42.55 o 
   1   2 -18      160.15      159.35     22.71 o 
   2   2 -18      549.16      532.12     31.07 o 
  -5   3 -18       34.08       48.39     11.43 o 
  -4   3 -18       81.91       88.50     27.21 o 
  -3   3 -18     1003.22      967.53     21.92 o 
  -2   3 -18        2.97       19.04     28.22 o 
  -1   3 -18       65.29       75.53     13.09 o 
   0   3 -18       63.49       70.48     17.65 o 
   1   3 -18      333.40      362.51     27.30 o 
   2   3 -18       43.25       66.10     42.11 o 
   3   3 -18       63.31       61.31     15.28 o 
  -7   4 -18        1.71       13.45     25.04 o 
  -6   4 -18      121.53      182.91     39.76 o 
  -5   4 -18      201.08      223.31     12.33 o 
  -4   4 -18        5.51       10.18     11.34 o 
  -3   4 -18       27.47       36.29     20.83 o 
  -2   4 -18      584.44      552.47     38.51 o 
  -1   4 -18       38.68       43.34     15.18 o 
   0   4 -18       27.13       36.86     11.83 o 
   1   4 -18       29.16       49.31     34.37 o 
   2   4 -18       28.91       41.13     25.78 o 
   3   4 -18      295.39      309.61     15.30 o 
   4   4 -18      126.95      134.67     30.09 o 
  -9   5 -18       34.45       43.19     22.21 o 
  -8   5 -18       42.67       56.50     24.84 o 
  -7   5 -18       77.10       68.52     34.03 o 
  -6   5 -18       64.89       90.17     54.07 o 
  -5   5 -18      159.60      215.48     35.63 o 
  -4   5 -18       77.07       90.15     67.65 o 
  -3   5 -18       73.72      128.11     28.89 o 
  -2   5 -18       13.71       11.59      9.10 o 
  -1   5 -18       80.76       89.78     33.25 o 
   0   5 -18      166.45      152.23     37.89 o 
   1   5 -18        0.28        0.00      3.09 o 
   2   5 -18       58.63       50.77     24.59 o 
   3   5 -18        1.45       21.92     20.35 o 
   4   5 -18       10.22       16.45     30.16 o 
   5   5 -18       13.72       33.20     52.78 o 
 -10   6 -18       93.10      112.54     45.57 o 
  -9   6 -18      261.58      232.47     48.29 o 
  -8   6 -18       96.04      122.78     71.61 o 
  -7   6 -18       35.88       34.24     47.19 o 
  -6   6 -18      139.06      137.20      4.77 o 
  -5   6 -18       10.79       17.86      7.41 o 
  -4   6 -18       92.83      100.29     11.23 o 
  -3   6 -18        0.29       28.37     52.23 o 
  -2   6 -18       48.41       49.07     12.34 o 
  -1   6 -18      374.48      364.43     30.64 o 
   0   6 -18      101.30       88.79      6.82 o 
   1   6 -18       47.63       53.75     13.18 o 
   2   6 -18       53.63       63.26     12.49 o 
   3   6 -18       33.80       36.81     11.34 o 
   4   6 -18       80.67       85.28     22.57 o 
 -10   7 -18       33.78       19.97     12.69 o 
  -9   7 -18        4.13       22.56     66.93 o 
  -8   7 -18       25.58       42.75     25.26 o 
  -7   7 -18      165.76      175.47     14.92 o 
  -6   7 -18       26.27       19.89     19.37 o 
  -5   7 -18      120.56      145.51     60.01 o 
  -4   7 -18       14.66       15.78      3.28 o 
  -3   7 -18      169.76      277.26     65.90 o 
  -2   7 -18       81.71       61.31     29.97 o 
  -1   7 -18      111.62      101.89      6.84 o 
   0   7 -18       32.98       38.99     11.76 o 
   1   7 -18      115.84      120.84     50.15 o 
   2   7 -18       33.88       53.36     64.80 o 
   3   7 -18       82.11       94.30     38.21 o 
 -10   8 -18       19.97       10.80     26.66 o 
  -9   8 -18       58.05       96.35     65.07 o 
  -8   8 -18       18.36       25.54     13.76 o 
  -7   8 -18        5.08       28.96     67.16 o 
  -6   8 -18       22.85       22.60     51.85 o 
  -5   8 -18       63.24       59.57     19.81 o 
  -4   8 -18        8.08       20.78      7.36 o 
  -3   8 -18       46.14       55.81     22.06 o 
  -2   8 -18      107.01      110.04     40.64 o 
  -1   8 -18       56.53       69.86     62.38 o 
   0   8 -18       70.26      102.59     44.41 o 
   1   8 -18      211.00      281.11     49.12 o 
   2   8 -18      105.37      123.84     58.89 o 
  -9   9 -18       23.02       27.54     13.28 o 
  -8   9 -18       26.85       29.18     11.08 o 
  -7   9 -18      118.88      140.08     22.84 o 
  -6   9 -18       17.41       46.01      9.84 o 
  -5   9 -18       77.73      105.98     61.14 o 
  -4   9 -18      162.29      141.02     20.29 o 
  -3   9 -18       73.27      108.40     35.21 o 
  -2   9 -18      182.94      153.23     31.28 o 
  -1   9 -18      188.28      194.27     19.00 o 
   0   9 -18      123.09      138.85     43.85 o 
  -8  10 -18        8.68       25.02     44.71 o 
  -7  10 -18        5.75        4.32     63.39 o 
  -6  10 -18      158.29      155.76      5.37 o 
  -5  10 -18       15.01       57.38     95.63 o 
  -4  10 -18       23.63       22.41     49.31 o 
  -3  10 -18      155.90      142.82     28.85 o 
  -2  10 -18        2.25        9.87     19.84 o 
  -1   1 -17      192.75      258.55     59.20 o 
   0   1 -17     1119.38     1061.93     39.33 o 
   1   1 -17      513.37      464.68     15.20 o 
  -3   2 -17      230.17      201.24     30.36 o 
  -2   2 -17      555.90      541.72     26.97 o 
  -1   2 -17      365.77      326.54     26.85 o 
   0   2 -17       89.82      128.19     26.22 o 
   1   2 -17      274.13      258.30      6.60 o 
   2   2 -17       99.58       99.53      1.78 o 
  -5   3 -17      108.72      153.49     33.09 o 
  -4   3 -17      237.96      228.47     34.22 o 
  -3   3 -17       27.86       33.28     10.17 o 
  -2   3 -17      168.98      171.92     24.49 o 
  -1   3 -17      427.18      394.39     50.97 o 
   0   3 -17      417.23      444.51     25.23 o 
   1   3 -17       69.66       75.24     11.75 o 
   2   3 -17      407.88      428.13     61.23 o 
   3   3 -17       34.38       29.46      6.58 o 
  -7   4 -17       14.74       40.69     29.51 o 
  -6   4 -17      593.03      526.95     42.85 o 
  -5   4 -17      178.75      198.70     39.04 o 
  -4   4 -17      279.78      296.17     22.57 o 
  -3   4 -17      418.02      426.61     22.11 o 
  -2   4 -17        1.71        2.34      8.56 o 
  -1   4 -17      250.44      253.33     40.26 o 
   0   4 -17      624.81      646.22     24.31 o 
   1   4 -17     1011.87     1016.31     31.83 o 
   2   4 -17       82.69       89.05     38.74 o 
   3   4 -17       15.34       15.56     23.86 o 
   4   4 -17       79.46       76.41     28.87 o 
  -9   5 -17      131.54      136.90      2.82 o 
  -8   5 -17      100.93      140.07     50.29 o 
  -7   5 -17      144.41      183.05     35.49 o 
  -6   5 -17       31.16       33.20      8.52 o 
  -5   5 -17       21.09       15.65      6.67 o 
  -4   5 -17      132.45      124.07     12.10 o 
  -3   5 -17      123.09      128.49     52.32 o 
  -2   5 -17      195.46      181.50     39.03 o 
  -1   5 -17      148.51      174.50     25.55 o 
   0   5 -17      168.31      192.94     29.85 o 
   1   5 -17      100.01      204.14     52.21 o 
   2   5 -17       15.25       14.88     13.04 o 
   3   5 -17       57.15       66.98     21.54 o 
   4   5 -17        0.32        4.22     22.10 o 
   5   5 -17      480.52      469.99     33.34 o 
 -11   6 -17       21.92       19.35     40.80 o 
 -10   6 -17      210.13      232.48     42.20 o 
  -9   6 -17       34.27       29.00      2.60 o 
  -8   6 -17        5.23       23.55     22.01 o 
  -7   6 -17       30.75       37.49     16.00 o 
  -6   6 -17      147.50      212.84     41.24 o 
  -5   6 -17      309.45      304.69     17.00 o 
  -4   6 -17      151.76      165.12     52.13 o 
  -3   6 -17      177.21      224.40     38.47 o 
  -2   6 -17        4.83        8.92     12.72 o 
  -1   6 -17      250.94      252.68     30.76 o 
   0   6 -17      176.25      168.28      5.31 o 
   1   6 -17      232.66      244.40     34.59 o 
   2   6 -17      170.44      156.64     52.86 o 
   3   6 -17       44.12       55.49     20.04 o 
   4   6 -17        8.62        8.38     29.68 o 
   5   6 -17        1.45        3.07      7.80 o 
 -11   7 -17      107.22       92.09     30.62 o 
 -10   7 -17       18.38       37.62     34.32 o 
  -9   7 -17        9.53       22.84     24.00 o 
  -8   7 -17      359.31      347.33     20.94 o 
  -7   7 -17      210.87      229.62     64.06 o 
  -6   7 -17       57.50       70.06     28.34 o 
  -5   7 -17      188.97      228.92     31.71 o 
  -4   7 -17       42.27       77.84     59.69 o 
  -3   7 -17      249.10      246.48     19.38 o 
  -2   7 -17       20.79       45.92     20.60 o 
  -1   7 -17       24.67       45.02     43.12 o 
   0   7 -17      163.34      175.34      9.82 o 
   1   7 -17      152.35      117.40     19.01 o 
   2   7 -17       18.06       46.59     24.93 o 
   3   7 -17       29.62       34.60     28.77 o 
   4   7 -17      320.82      355.62     21.49 o 
 -11   8 -17        3.36        0.07      3.79 o 
 -10   8 -17       32.95       36.41     35.54 o 
  -9   8 -17       29.45       22.72      8.87 o 
  -8   8 -17       46.63       48.31     16.98 o 
  -7   8 -17      230.33      285.78     34.65 o 
  -6   8 -17        4.74       22.39     12.80 o 
  -5   8 -17      256.07      239.81     42.47 o 
  -4   8 -17      134.06      156.62     34.80 o 
  -3   8 -17      240.94      249.36     13.70 o 
  -2   8 -17        4.89        6.07     19.07 o 
  -1   8 -17       66.02      110.10     63.28 o 
   0   8 -17        7.73       16.65     24.71 o 
   1   8 -17       29.79       35.16     47.70 o 
   2   8 -17      170.02      130.71     61.07 o 
   3   8 -17        8.68       25.18     25.71 o 
 -10   9 -17        6.88       28.07     40.38 o 
  -9   9 -17        2.81       19.52     62.24 o 
  -8   9 -17       21.72       29.89      4.86 o 
  -7   9 -17      199.97      262.66     28.11 o 
  -6   9 -17       98.18       90.15     10.38 o 
  -5   9 -17      108.75      118.15     22.58 o 
  -4   9 -17       38.43       38.37     21.70 o 
  -3   9 -17       35.42       35.98      3.27 o 
  -2   9 -17      109.44      107.32      2.53 o 
  -1   9 -17       77.95       81.28     49.88 o 
   0   9 -17      122.02      200.68     53.37 o 
   1   9 -17      104.18      106.35     13.18 o 
 -10  10 -17       33.70       42.26     17.78 o 
  -9  10 -17       16.35       25.02     56.55 o 
  -8  10 -17       49.17       53.06     12.93 o 
  -7  10 -17       74.03      129.21     87.36 o 
  -6  10 -17       70.41       59.55      4.18 o 
  -5  10 -17        4.63       24.35     74.68 o 
  -4  10 -17       95.17       99.32     15.23 o 
  -3  10 -17       43.53       43.52     33.93 o 
  -2  10 -17      234.24      232.03      9.22 o 
  -1  10 -17       31.16       32.57     33.95 o 
   0  10 -17      110.68       94.95     13.81 o 
  -8  11 -17       16.98       43.31     68.96 o 
  -7  11 -17       37.01       49.67     31.39 o 
  -6  11 -17       64.27       57.99      5.83 o 
  -5  11 -17       18.28       33.80     77.75 o 
  -4  11 -17       67.04       63.94     15.84 o 
  -3  11 -17       36.75       66.69     32.65 o 
  -1   1 -16      522.45      504.83     13.81 o 
   0   1 -16      591.19      695.47     64.87 o 
   1   1 -16      484.43      471.86     27.16 o 
  -3   2 -16      113.25      136.40     26.58 o 
  -2   2 -16        7.86       30.92     17.11 o 
  -1   2 -16      113.41       87.06     16.67 o 
   0   2 -16      179.82      181.44      6.21 o 
   1   2 -16      777.65      747.81     32.43 o 
   2   2 -16      595.16      644.61     44.81 o 
  -5   3 -16      198.25      264.53     31.89 o 
  -4   3 -16      126.60      130.79     16.51 o 
  -3   3 -16      434.35      407.45     49.39 o 
  -2   3 -16      203.84      236.50     32.77 o 
  -1   3 -16      141.28      139.24     15.89 o 
   0   3 -16       21.49       24.32      7.02 o 
   1   3 -16        4.32        7.74     14.90 o 
   2   3 -16      263.26      267.87      8.90 o 
   3   3 -16      216.48      224.10     12.88 o 
  -7   4 -16      676.76      658.14     41.45 o 
  -6   4 -16      106.45      119.01     45.34 o 
  -5   4 -16      573.06      582.86     21.78 o 
  -4   4 -16      357.26      362.08      9.02 o 
  -3   4 -16      336.71      341.66     18.53 o 
  -2   4 -16     1397.85     1239.97     60.55 o 
  -1   4 -16       98.98      121.63     20.69 o 
   0   4 -16       60.04       62.31      2.82 o 
   1   4 -16      157.06      171.58     14.51 o 
   2   4 -16        7.29       13.66     11.50 o 
   3   4 -16       97.20      138.23     23.00 o 
   4   4 -16       48.87       58.62     56.08 o 
  -9   5 -16       18.18       33.23     16.54 o 
  -8   5 -16       43.16       68.17     40.50 o 
  -7   5 -16      208.49      217.85     43.06 o 
  -6   5 -16       61.70       57.98     27.03 o 
  -5   5 -16      434.62      459.65     39.47 o 
  -4   5 -16     1105.64      987.29     39.61 o 
  -3   5 -16      269.86      275.73     18.57 o 
  -2   5 -16      185.88      160.89     11.16 o 
  -1   5 -16      198.70      214.35     29.42 o 
   0   5 -16      953.53      895.19     21.82 o 
   1   5 -16       65.35       53.56     17.24 o 
   2   5 -16      255.03      334.48     39.50 o 
   3   5 -16      489.90      489.79     42.81 o 
   4   5 -16       53.57       59.05     28.08 o 
   5   5 -16        4.71        4.65      1.93 o 
 -11   6 -16       45.13       87.18     23.76 o 
 -10   6 -16       60.67      138.69     80.84 o 
  -9   6 -16      106.91       96.88     11.05 o 
  -8   6 -16      108.03      105.71     33.95 o 
  -7   6 -16       70.35       58.87     40.93 o 
  -6   6 -16      558.73      558.82     46.67 o 
  -5   6 -16      410.38      425.06     16.54 o 
  -4   6 -16      276.45      275.97     31.83 o 
  -3   6 -16       60.23       40.38     22.94 o 
  -2   6 -16      315.87      325.33     27.80 o 
  -1   6 -16       17.14       29.65     36.49 o 
   0   6 -16      485.20      491.29     31.63 o 
   1   6 -16      162.07      185.17     72.23 o 
   2   6 -16      182.60      167.67     45.34 o 
   3   6 -16       66.99       71.31     15.12 o 
   4   6 -16       65.86       68.81     15.86 o 
   5   6 -16       62.38       65.33     33.89 o 
   6   6 -16       13.75        9.74      5.38 o 
 -12   7 -16       62.93       76.79     17.14 o 
 -11   7 -16       23.12       44.26     18.14 o 
 -10   7 -16       54.62       58.32     22.50 o 
  -9   7 -16      312.49      300.52     14.11 o 
  -8   7 -16      175.16      159.35      9.08 o 
  -7   7 -16       49.64       47.36      9.20 o 
  -6   7 -16       12.75       36.04     51.95 o 
  -5   7 -16      465.42      424.36     36.49 o 
  -4   7 -16      167.50      177.53     35.08 o 
  -3   7 -16      112.41      129.66     37.22 o 
  -2   7 -16      869.03      822.50     25.64 o 
  -1   7 -16        3.41       10.25      6.15 o 
   0   7 -16       20.12       42.41     50.62 o 
   1   7 -16        4.74       19.67     19.92 o 
   2   7 -16      123.13      108.55     17.10 o 
   3   7 -16       12.55       19.66     39.31 o 
   4   7 -16       55.80       86.81     36.25 o 
   5   7 -16        5.96       29.38     32.79 o 
 -11   8 -16       76.48       67.25     52.07 o 
 -10   8 -16       76.55      108.49     65.14 o 
  -9   8 -16       73.46       87.50     17.47 o 
  -8   8 -16      398.12      396.91     13.66 o 
  -7   8 -16      182.27      224.49     43.15 o 
  -6   8 -16      196.65      176.40     15.14 o 
  -5   8 -16      126.58      107.01     24.84 o 
  -4   8 -16      246.39      269.62     50.31 o 
  -3   8 -16      298.92      307.36     22.12 o 
  -2   8 -16      193.21      201.80     26.86 o 
  -1   8 -16      267.25      320.56     39.02 o 
   0   8 -16       46.58       51.77     16.23 o 
   1   8 -16       22.51       34.01     47.67 o 
   2   8 -16       62.87       90.76     66.94 o 
   3   8 -16      113.68      113.82     20.42 o 
 -11   9 -16       21.41       29.73     16.58 o 
 -10   9 -16       49.95       60.55     19.06 o 
  -9   9 -16       19.91       18.15     60.78 o 
  -8   9 -16       50.77       65.14     50.18 o 
  -7   9 -16      578.34      551.89     16.38 o 
  -6   9 -16      118.34      137.47     43.30 o 
  -5   9 -16       10.29        7.66      3.13 o 
  -4   9 -16       52.60       59.99     11.06 o 
  -3   9 -16      125.16      115.69     13.34 o 
  -2   9 -16       74.58       62.62      4.15 o 
  -1   9 -16      141.86      138.95      8.57 o 
   0   9 -16       70.75       96.59     25.36 o 
   1   9 -16       62.81       69.60     20.72 o 
   2   9 -16       62.94       70.29     37.11 o 
 -11  10 -16       42.57       30.99     53.08 o 
 -10  10 -16       39.94       63.27     67.05 o 
  -9  10 -16      159.50      245.15     64.85 o 
  -8  10 -16      136.92      156.28     26.40 o 
  -7  10 -16      113.07      109.76      7.15 o 
  -6  10 -16      337.56      315.15     11.42 o 
  -5  10 -16       65.68       69.37      9.58 o 
  -4  10 -16      183.93      215.76     89.89 o 
  -3  10 -16       41.72       50.71     15.31 o 
  -2  10 -16       93.60      131.06     51.23 o 
  -1  10 -16       10.96       21.13      9.98 o 
   0  10 -16      168.25      175.65     27.07 o 
   1  10 -16       31.28       26.75      9.40 o 
 -10  11 -16       17.13       11.70     13.42 o 
  -9  11 -16      101.70      101.84     10.31 o 
  -8  11 -16       26.11       31.08     10.91 o 
  -7  11 -16       72.39       90.77     46.13 o 
  -6  11 -16      135.77      119.16     67.31 o 
  -5  11 -16       42.27       90.68     90.39 o 
  -4  11 -16       70.89       80.02     81.05 o 
  -3  11 -16       44.23       33.77     27.56 o 
  -2  11 -16      206.39      202.02     58.52 o 
  -1  11 -16      190.13      169.60     38.90 o 
  -7  12 -16        2.56       13.41     33.57 o 
  -6  12 -16       13.29       14.36     16.96 o 
  -5  12 -16      171.41      175.60     37.53 o 
   0   0 -15      791.42     1236.58    143.32 o 
  -1   1 -15      136.85      134.02      6.35 o 
   0   1 -15      328.84      334.80     16.58 o 
   1   1 -15      147.49      132.85     18.13 o 
  -3   2 -15      318.33      296.62     27.56 o 
  -2   2 -15      311.25      324.78     13.14 o 
  -1   2 -15      313.06      275.79     26.69 o 
   0   2 -15      137.10      151.16      8.17 o 
   1   2 -15      609.68      564.30     18.50 o 
   2   2 -15      543.57      566.51     21.30 o 
  -5   3 -15      126.55       92.85     48.63 o 
  -4   3 -15      853.72      847.13     21.05 o 
  -3   3 -15      386.14      389.71     21.98 o 
  -2   3 -15      171.40      196.82     31.18 o 
  -1   3 -15      196.48      186.77     10.73 o 
   0   3 -15      127.31      156.61     43.94 o 
   1   3 -15       24.83      110.99     40.71 o 
   2   3 -15       69.29       79.44     18.84 o 
   3   3 -15      377.32      455.13     34.77 o 
  -7   4 -15       16.88       34.20     21.47 o 
  -6   4 -15      421.49      380.75     47.54 o 
  -5   4 -15      460.97      435.57     35.76 o 
  -4   4 -15      142.30      188.34     40.63 o 
  -3   4 -15     1393.33     1373.59     14.98 o 
  -2   4 -15     1038.69      951.45     15.73 o 
  -1   4 -15      246.28      280.50     39.81 o 
   0   4 -15       50.76       71.60     19.75 o 
   1   4 -15      732.72      692.87     14.34 o 
   2   4 -15      186.01      137.78     14.45 o 
   3   4 -15       72.04       68.95     11.86 o 
   4   4 -15       95.39      123.99     31.43 o 
  -9   5 -15       25.68       20.30     19.60 o 
  -8   5 -15      307.32      331.31     26.88 o 
  -7   5 -15      163.48      188.29     26.99 o 
  -6   5 -15      365.55      386.37     40.21 o 
  -5   5 -15      470.66      486.02     27.75 o 
  -4   5 -15      121.14      162.15     42.90 o 
  -3   5 -15       68.29       68.29     16.67 o 
  -2   5 -15      557.20      632.33     20.66 o 
  -1   5 -15      652.11      637.07     14.60 o 
   0   5 -15        2.54       51.14     25.55 o 
   1   5 -15      468.31      436.18     23.72 o 
   2   5 -15        0.82       13.65     38.87 o 
   3   5 -15       92.41      105.37     40.08 o 
   4   5 -15       64.13       80.29     33.16 o 
   5   5 -15       43.72       57.62     10.13 o 
 -11   6 -15       31.37       37.53     14.43 o 
 -10   6 -15       90.56       87.49     19.68 o 
  -9   6 -15       50.48       51.47      9.56 o 
  -8   6 -15       50.73       73.68     60.07 o 
  -7   6 -15      335.54      386.03     41.56 o 
  -6   6 -15      142.10      152.01     45.20 o 
  -5   6 -15      195.86      270.36     65.16 o 
  -4   6 -15     1069.58     1050.94     28.61 o 
  -3   6 -15      406.11      410.15     22.06 o 
  -2   6 -15      174.55      181.56     27.41 o 
  -1   6 -15        8.97       14.36     23.35 o 
   0   6 -15      442.49      446.60     20.86 o 
   1   6 -15      533.68      466.98     24.48 o 
   2   6 -15      637.06      633.70     30.32 o 
   3   6 -15       46.46       79.33     36.64 o 
   4   6 -15      117.06      134.61     26.16 o 
   5   6 -15       70.36       77.39     36.44 o 
   6   6 -15       11.85        7.10     17.74 o 
 -12   7 -15      181.31      192.72     62.50 o 
 -11   7 -15       64.91       57.89     44.23 o 
 -10   7 -15      100.85      100.38     35.95 o 
  -9   7 -15      175.00      259.18     73.39 o 
  -8   7 -15       25.48       19.80     16.01 o 
  -7   7 -15        9.92       17.41     47.29 o 
  -6   7 -15      355.67      357.69     30.33 o 
  -5   7 -15      226.79      230.90     18.58 o 
  -4   7 -15      271.82      263.98     12.52 o 
  -3   7 -15      326.97      324.17     33.57 o 
  -2   7 -15      190.12      200.56     33.69 o 
  -1   7 -15      115.13      144.69     20.48 o 
   0   7 -15      197.15      241.13     27.85 o 
   1   7 -15      107.04      178.43     38.90 o 
   2   7 -15       85.11       98.65     15.64 o 
   3   7 -15      115.25      111.71     20.02 o 
   4   7 -15       55.06       97.70     28.02 o 
   5   7 -15       35.65       66.97     66.72 o 
 -12   8 -15       80.35       71.46     10.46 o 
 -11   8 -15      104.07      124.46     30.16 o 
 -10   8 -15      202.89      234.21     33.97 o 
  -9   8 -15       94.73       70.28     11.36 o 
  -8   8 -15       33.27       47.48     19.22 o 
  -7   8 -15       60.93       87.48     66.89 o 
  -6   8 -15       49.68       32.98      8.89 o 
  -5   8 -15      437.58      375.24     41.44 o 
  -4   8 -15      189.71      192.22     20.30 o 
  -3   8 -15      741.93      819.77     44.17 o 
  -2   8 -15      646.52      566.93     69.39 o 
  -1   8 -15      116.74      217.89     68.19 o 
   0   8 -15      350.36      312.45      4.22 o 
   1   8 -15      200.98      214.30     45.16 o 
   2   8 -15      172.49      197.73     29.33 o 
   3   8 -15      169.97      158.24     42.01 o 
   4   8 -15       60.29       77.10     27.04 o 
 -12   9 -15       14.40       22.07      5.78 o 
 -11   9 -15       14.17       16.02      8.02 o 
 -10   9 -15      150.54      159.84     35.11 o 
  -9   9 -15       49.71       66.78     44.30 o 
  -8   9 -15      348.53      360.57     43.16 o 
  -7   9 -15        5.49       12.32     61.85 o 
  -6   9 -15      161.26      156.52     12.05 o 
  -5   9 -15       41.12       70.05     49.16 o 
  -4   9 -15       54.37       66.11      9.26 o 
  -3   9 -15      240.15      235.40     26.65 o 
  -2   9 -15       26.34       30.59     14.62 o 
  -1   9 -15       91.80       99.72     13.90 o 
   0   9 -15       45.86       44.06     22.35 o 
   1   9 -15       88.85      104.36     26.30 o 
   2   9 -15       67.46       93.85     62.23 o 
   3   9 -15       75.65       79.49     14.54 o 
 -11  10 -15       73.17      108.21     80.37 o 
 -10  10 -15       86.04       83.65     57.82 o 
  -9  10 -15       27.48       34.11     13.75 o 
  -8  10 -15       33.66       78.78     19.57 o 
  -7  10 -15      121.98       91.50     29.79 o 
  -6  10 -15       42.20       58.21     28.10 o 
  -5  10 -15       14.04       17.30     19.87 o 
  -4  10 -15      122.70      121.09     65.95 o 
  -3  10 -15      166.83      200.55     38.24 o 
  -2  10 -15      154.94      149.02     30.88 o 
  -1  10 -15       43.16       55.01      6.83 o 
   0  10 -15       22.67       57.13     51.34 o 
   1  10 -15       52.37       68.51     52.46 o 
 -11  11 -15        8.75        6.49     29.46 o 
 -10  11 -15       77.89       71.63     11.36 o 
  -9  11 -15        1.28        8.87     39.60 o 
  -8  11 -15        0.05        0.00     53.12 o 
  -7  11 -15       33.50       47.79     47.34 o 
  -6  11 -15       57.24       45.10     31.87 o 
  -5  11 -15       10.22        7.59      3.28 o 
  -4  11 -15       11.33       21.84      8.73 o 
  -3  11 -15       21.67       11.22      6.58 o 
  -2  11 -15       91.63       75.59     25.67 o 
  -1  11 -15       34.72       60.07     38.13 o 
   0  11 -15      131.80      162.61     37.83 o 
  -9  12 -15       81.49       94.75     34.98 o 
  -8  12 -15       87.03       91.88     34.18 o 
  -7  12 -15      146.26      203.36     68.99 o 
  -6  12 -15       67.61       92.77     33.23 o 
  -5  12 -15       47.15       57.28     37.92 o 
  -4  12 -15        5.49        6.95     20.93 o 
  -3  12 -15        6.88       35.75     37.23 o 
  -1   1 -14      196.43      239.27     45.41 o 
   0   1 -14      576.09      607.58     26.32 o 
   1   1 -14     1599.53     1645.69     29.60 o 
  -3   2 -14       30.50       57.04     22.58 o 
  -2   2 -14      304.29      279.06     22.11 o 
  -1   2 -14      509.41      556.10     19.57 o 
   0   2 -14       43.98       48.24     22.57 o 
   1   2 -14      101.80      221.58     47.93 o 
   2   2 -14     1217.65     1107.76    116.66 o 
  -5   3 -14      165.42      148.35      9.64 o 
  -4   3 -14      621.32      593.85     19.65 o 
  -3   3 -14      680.19      615.07     21.69 o 
  -2   3 -14      210.47      298.92     29.22 o 
  -1   3 -14      302.74      334.26     36.61 o 
   0   3 -14     1408.44     1376.15     29.92 o 
   1   3 -14      323.46      311.16      6.93 o 
   2   3 -14       25.80       33.57     51.65 o 
   3   3 -14     2514.77     2428.05     34.66 o 
  -7   4 -14      115.63      108.82     20.71 o 
  -6   4 -14      327.76      364.92     48.69 o 
  -5   4 -14      165.27      185.84     30.40 o 
  -4   4 -14      112.93      108.69     29.49 o 
  -3   4 -14      527.94      600.63     41.63 o 
  -2   4 -14      494.34      589.79     60.20 o 
  -1   4 -14      379.51      368.75     12.49 o 
   0   4 -14      427.27      434.94     21.83 o 
   1   4 -14      931.50      981.63     40.77 o 
   2   4 -14       82.18      104.38     57.71 o 
   3   4 -14       45.93       51.03      8.54 o 
   4   4 -14      659.28      623.28     29.32 o 
  -9   5 -14      328.89      327.37     21.14 o 
  -8   5 -14      105.99       90.49     15.22 o 
  -7   5 -14      299.31      248.81     37.26 o 
  -6   5 -14      203.48      261.66     34.92 o 
  -5   5 -14      241.18      258.80     63.26 o 
  -4   5 -14      350.21      321.68     30.65 o 
  -3   5 -14      369.79      411.99     36.88 o 
  -2   5 -14      502.20      470.76     25.23 o 
  -1   5 -14     1073.49     1133.99     80.02 o 
   0   5 -14      259.44      308.48     33.62 o 
   1   5 -14      304.16      281.94     10.95 o 
   2   5 -14      635.25      648.82     32.26 o 
   3   5 -14      109.09      112.70     15.84 o 
   4   5 -14      928.91      845.52     43.57 o 
   5   5 -14      920.84      972.65     39.75 o 
 -11   6 -14      106.88      168.66     86.76 o 
 -10   6 -14       35.52       35.20      3.28 o 
  -9   6 -14      266.52      269.48     21.28 o 
  -8   6 -14       59.71       61.41     26.89 o 
  -7   6 -14      172.83      161.30     42.11 o 
  -6   6 -14      423.07      432.51     41.74 o 
  -5   6 -14       73.06       67.08     13.53 o 
  -4   6 -14      827.49      894.37     56.61 o 
  -3   6 -14      546.14      506.37     34.44 o 
  -2   6 -14        5.76       23.36     24.82 o 
  -1   6 -14      116.77      146.32     14.41 o 
   0   6 -14      241.89      269.61     46.94 o 
   1   6 -14      398.79      397.06     68.93 o 
   2   6 -14      207.05      230.88     19.70 o 
   3   6 -14      360.77      358.06      6.09 o 
   4   6 -14      188.45      259.28     74.01 o 
   5   6 -14       95.75       98.77     51.87 o 
   6   6 -14       79.63       96.98     73.10 o 
 -13   7 -14       61.79       85.67     43.71 o 
 -12   7 -14       45.74       33.77     14.20 o 
 -11   7 -14       36.25       69.77     29.96 o 
 -10   7 -14      101.87      134.17     10.40 o 
  -9   7 -14      259.20      308.07     45.26 o 
  -8   7 -14      379.01      439.72     72.03 o 
  -7   7 -14      105.50      116.56     92.95 o 
  -6   7 -14        9.29       20.09     53.42 o 
  -5   7 -14      749.82      637.79     33.13 o 
  -4   7 -14      122.59      181.51     19.26 o 
  -3   7 -14      132.94      184.88     41.82 o 
  -2   7 -14      692.17      696.47     40.93 o 
  -1   7 -14       86.67      109.41     32.74 o 
   0   7 -14      260.97      341.98     32.74 o 
   1   7 -14      143.59      144.73     11.58 o 
   2   7 -14      240.90      254.05     58.09 o 
   3   7 -14       81.20       83.24     38.23 o 
   4   7 -14       12.97       22.32     28.38 o 
   5   7 -14       31.11       25.13     14.79 o 
   6   7 -14      117.88      126.39     18.38 o 
 -13   8 -14       20.94       44.22     64.90 o 
 -12   8 -14       30.43       82.27     95.97 o 
 -11   8 -14      110.69      100.54     21.95 o 
 -10   8 -14       62.71       53.36     27.86 o 
  -9   8 -14      214.72      209.16     28.10 o 
  -8   8 -14       68.36       69.10     27.69 o 
  -7   8 -14       31.36       62.40     72.62 o 
  -6   8 -14      185.27      270.00     35.94 o 
  -5   8 -14      472.06      456.26     24.05 o 
  -4   8 -14       78.07      133.22     28.41 o 
  -3   8 -14      449.44      455.94     19.38 o 
  -2   8 -14      213.99      201.56     26.55 o 
  -1   8 -14       22.77       24.86     10.13 o 
   0   8 -14      617.94      678.04     55.29 o 
   1   8 -14      187.25      256.38     43.39 o 
   2   8 -14      120.95      116.19     63.54 o 
   3   8 -14      304.21      384.33     70.19 o 
   4   8 -14        2.93        1.26      3.58 o 
   5   8 -14       77.13       89.14     16.62 o 
 -12   9 -14      247.64      305.47     93.29 o 
 -11   9 -14        9.83       34.83     58.82 o 
 -10   9 -14       33.64       51.43     44.32 o 
  -9   9 -14      163.61      160.71     69.10 o 
  -8   9 -14        7.95       16.01     14.27 o 
  -7   9 -14       28.70       45.36     31.07 o 
  -6   9 -14       59.00       60.04     22.30 o 
  -5   9 -14        9.71        8.30      7.43 o 
  -4   9 -14       51.52       46.36     24.99 o 
  -3   9 -14       33.13       29.30     25.07 o 
  -2   9 -14       42.28       39.31     52.49 o 
  -1   9 -14       49.12       29.88     12.05 o 
   0   9 -14       35.62       32.46     23.73 o 
   1   9 -14      147.49      175.46     17.51 o 
   2   9 -14       50.03       51.06     14.92 o 
   3   9 -14       35.99       38.14     26.73 o 
 -12  10 -14       31.70       46.76     38.16 o 
 -11  10 -14       81.72      100.19     23.46 o 
 -10  10 -14      136.86      190.19     66.84 o 
  -9  10 -14       35.69       28.61      9.77 o 
  -8  10 -14       17.85       18.69     46.58 o 
  -7  10 -14       89.09      112.63     12.39 o 
  -6  10 -14      105.93      109.25     17.85 o 
  -5  10 -14      134.43      156.26     26.75 o 
  -4  10 -14       40.46       45.87     15.99 o 
  -3  10 -14       73.78       89.04     81.39 o 
  -2  10 -14      260.94      304.68     36.38 o 
  -1  10 -14      442.16      456.74     25.74 o 
   0  10 -14       16.35       25.46      9.08 o 
   1  10 -14       29.74       29.50     58.35 o 
   2  10 -14       30.63       42.07     31.21 o 
 -11  11 -14      157.59      152.13     45.65 o 
 -10  11 -14       34.62       50.11     14.63 o 
  -9  11 -14       61.65       57.97    100.69 o 
  -8  11 -14       96.53      158.55     27.33 o 
  -7  11 -14       86.25       79.98     33.11 o 
  -6  11 -14       13.45       33.81     15.90 o 
  -5  11 -14       12.86       42.22     45.37 o 
  -4  11 -14      181.86      169.93     10.88 o 
  -3  11 -14      104.24       84.70     47.75 o 
  -2  11 -14       17.09       23.65     35.49 o 
  -1  11 -14       35.66       35.78     14.88 o 
   0  11 -14       12.11       16.68      4.98 o 
 -10  12 -14      136.99      180.83     37.17 o 
  -9  12 -14        3.23        3.29     33.34 o 
  -8  12 -14       47.98       53.40     39.15 o 
  -7  12 -14      100.39       91.84     11.33 o 
  -6  12 -14       48.26       43.27     22.21 o 
  -5  12 -14       80.82      102.01     50.34 o 
  -4  12 -14       32.22       40.54     18.53 o 
  -3  12 -14        5.52       13.52     13.72 o 
  -2  12 -14       33.55       40.75     34.03 o 
  -8  13 -14       18.29       34.07     23.01 o 
  -7  13 -14       68.04       75.84     11.74 o 
  -6  13 -14       41.96       56.65     13.08 o 
  -5  13 -14        1.83        3.24     26.94 o 
  -1   1 -13     1653.66     1601.25    136.19 o 
   0   1 -13      194.02      233.46     39.61 o 
   1   1 -13      249.57      247.08     30.45 o 
  -3   2 -13     1505.65     1486.55    126.08 o 
  -2   2 -13      886.62      910.44     59.56 o 
  -1   2 -13      512.76      483.38     22.62 o 
   0   2 -13      355.89      370.11     21.37 o 
   1   2 -13      482.13      499.58     24.74 o 
   2   2 -13      315.10      301.84     14.24 o 
  -5   3 -13        7.98       26.47     32.99 o 
  -4   3 -13      362.69      345.09     12.46 o 
  -3   3 -13       36.05       57.48     22.55 o 
  -2   3 -13     1063.14     1281.45     50.91 o 
  -1   3 -13       67.17      168.39     43.86 o 
   0   3 -13      731.97      812.61     32.79 o 
   1   3 -13       35.27       60.43     61.51 o 
   2   3 -13      671.03      743.63     28.69 o 
   3   3 -13      545.92      487.74     24.05 o 
  -7   4 -13     1591.31     1544.74     44.54 o 
  -6   4 -13     1115.91     1182.65     37.40 o 
  -5   4 -13       64.63      115.64     63.64 o 
  -4   4 -13      284.72      275.41     20.16 o 
  -3   4 -13      417.06      406.68     25.47 o 
  -2   4 -13      381.14      357.26     25.10 o 
  -1   4 -13      257.40      264.35     15.64 o 
   0   4 -13     2401.95     2357.97     37.28 o 
   1   4 -13        0.14        8.72     10.29 o 
   2   4 -13     1120.48     1256.77    101.61 o 
   3   4 -13     1008.96     1004.59     32.01 o 
   4   4 -13      171.22      194.74     12.85 o 
  -9   5 -13      345.08      370.42     40.47 o 
  -8   5 -13      146.10      158.07     34.07 o 
  -7   5 -13      151.63      255.02     74.00 o 
  -6   5 -13      425.77      454.67     62.45 o 
  -5   5 -13      471.86      422.57     12.04 o 
  -4   5 -13      312.83      352.51     40.93 o 
  -3   5 -13      121.88      140.70     11.63 o 
  -2   5 -13      101.75       97.23     10.70 o 
  -1   5 -13       37.60      117.15     31.29 o 
   0   5 -13      121.90      184.93     30.84 o 
   1   5 -13      439.44      450.62     20.20 o 
   2   5 -13      104.60      132.44     19.81 o 
   3   5 -13      401.49      328.09     27.88 o 
   4   5 -13      207.56      239.56     53.12 o 
   5   5 -13      227.72      246.58     50.11 o 
 -11   6 -13       17.08       26.64     69.63 o 
 -10   6 -13      231.55      217.31      7.32 o 
  -9   6 -13      104.32      199.65     45.65 o 
  -8   6 -13      728.60      676.92     30.97 o 
  -7   6 -13      475.55      456.17     33.93 o 
  -6   6 -13       91.59      105.71     93.15 o 
  -5   6 -13      145.07      136.14     25.39 o 
  -4   6 -13      645.68      630.68     32.63 o 
  -3   6 -13      135.72      164.05     25.17 o 
  -2   6 -13      193.77      238.92     19.13 o 
  -1   6 -13      908.40      906.74     27.61 o 
   0   6 -13      658.11      633.67     38.12 o 
   1   6 -13      222.92      247.79     28.97 o 
   2   6 -13     1316.14     1302.15     55.59 o 
   3   6 -13      337.28      333.29     11.07 o 
   4   6 -13      153.10      141.31     29.91 o 
   5   6 -13       99.59       99.47     23.49 o 
   6   6 -13       26.36       32.66     17.17 o 
 -13   7 -13       65.80       77.47     38.70 o 
 -12   7 -13       19.46       30.25     19.95 o 
 -11   7 -13      142.13      212.62     94.34 o 
 -10   7 -13       25.66       80.14     49.71 o 
  -9   7 -13       38.04       83.78     32.35 o 
  -8   7 -13      127.19      139.70     20.15 o 
  -7   7 -13      156.46      130.93     35.55 o 
  -6   7 -13      239.92      309.08     32.68 o 
  -5   7 -13      771.76      791.95     50.21 o 
  -4   7 -13      996.54     1019.78     67.75 o 
  -3   7 -13      424.51      454.62     37.78 o 
  -2   7 -13      186.60      205.10     30.75 o 
  -1   7 -13      373.66      391.72     39.34 o 
   0   7 -13       61.60       69.23     26.23 o 
   1   7 -13      544.51      554.05     54.50 o 
   2   7 -13       21.00       30.98     26.69 o 
   3   7 -13       67.91      108.54     29.89 o 
   4   7 -13       82.72      131.08     57.80 o 
   5   7 -13       35.30       53.63     63.55 o 
   6   7 -13       47.80       45.70     12.75 o 
 -13   8 -13      111.53      120.44     73.54 o 
 -12   8 -13       43.02       74.05     47.45 o 
 -11   8 -13      163.33      299.62     74.47 o 
 -10   8 -13      166.17      286.70     57.61 o 
  -9   8 -13       53.38       60.89     35.03 o 
  -8   8 -13      140.36      182.54     70.53 o 
  -7   8 -13       78.94       99.99     47.66 o 
  -6   8 -13      784.10      774.03     35.65 o 
  -5   8 -13      241.54      266.36     23.93 o 
  -4   8 -13      489.39      431.05     21.04 o 
  -3   8 -13      262.46      226.63     12.95 o 
  -2   8 -13      176.83      239.73     38.53 o 
  -1   8 -13      145.31      195.73     42.49 o 
   0   8 -13      238.47      288.35     41.64 o 
   1   8 -13       36.71       26.35      5.52 o 
   2   8 -13      191.49      199.52     42.42 o 
   3   8 -13       13.38       43.81     70.47 o 
   4   8 -13      304.10      326.08     58.72 o 
   5   8 -13       90.83      119.66     41.44 o 
 -13   9 -13       18.39       22.29     39.59 o 
 -12   9 -13       40.59      108.22     39.82 o 
 -11   9 -13        4.07       10.12      9.49 o 
 -10   9 -13       34.27       43.51     26.92 o 
  -9   9 -13      122.45      145.54     35.42 o 
  -8   9 -13      134.81      129.50     33.45 o 
  -7   9 -13       30.09       57.28     63.18 o 
  -6   9 -13      273.49      231.94     10.60 o 
  -5   9 -13      644.20      588.58     29.37 o 
  -4   9 -13       59.93       93.27     37.84 o 
  -3   9 -13      137.19      154.60     35.31 o 
  -2   9 -13       71.51       82.29     53.67 o 
  -1   9 -13      227.10      223.80      9.81 o 
   0   9 -13      269.15      319.15     41.99 o 
   1   9 -13       85.59       88.53     42.68 o 
   2   9 -13       87.49       86.57     11.99 o 
   3   9 -13      162.55      165.26     29.93 o 
   4   9 -13       82.90       88.11     51.02 o 
 -13  10 -13        0.65       11.25     24.16 o 
 -12  10 -13       51.88       86.60     67.20 o 
 -11  10 -13      115.93      118.64     89.58 o 
 -10  10 -13       87.35       96.50     69.39 o 
  -9  10 -13       14.71       29.21     23.01 o 
  -8  10 -13      477.49      499.53     33.25 o 
  -7  10 -13      123.03      116.81     15.23 o 
  -6  10 -13      237.29      263.68     45.73 o 
  -5  10 -13      236.63      222.58     21.18 o 
  -4  10 -13       66.16       66.44     13.64 o 
  -3  10 -13      164.31      149.10     13.00 o 
  -2  10 -13      257.84      286.36     46.98 o 
  -1  10 -13       56.23       97.14     42.07 o 
   0  10 -13      158.53      187.67     68.51 o 
   1  10 -13      143.95      139.60      5.81 o 
   2  10 -13       57.77       67.95     48.20 o 
   3  10 -13        7.86        6.32      3.31 o 
 -12  11 -13       31.37       31.76     38.74 o 
 -11  11 -13       17.75       28.29     18.23 o 
 -10  11 -13      108.61      142.82     43.13 o 
  -9  11 -13       37.08       71.43     46.81 o 
  -8  11 -13       93.18       95.16     18.07 o 
  -7  11 -13      274.22      270.27     29.49 o 
  -6  11 -13      117.12      122.59     17.11 o 
  -5  11 -13      338.08      366.94     40.48 o 
  -4  11 -13      338.86      338.92     17.20 o 
  -3  11 -13      125.75      138.44     59.42 o 
  -2  11 -13      152.98      187.25     19.97 o 
  -1  11 -13      246.04      243.61     42.04 o 
   0  11 -13       32.43       36.64     25.43 o 
   1  11 -13        9.84        9.94     36.02 o 
 -11  12 -13       54.95       51.72      2.99 o 
 -10  12 -13       25.51       31.20     65.44 o 
  -9  12 -13       35.66       47.24     16.74 o 
  -8  12 -13       72.22       58.25     14.51 o 
  -7  12 -13       67.55       57.38     72.27 o 
  -6  12 -13      744.50      633.86     35.89 o 
  -5  12 -13       79.12      102.73     59.21 o 
  -4  12 -13      206.72      256.51     26.28 o 
  -3  12 -13       57.76       77.84     65.79 o 
  -2  12 -13        2.25       12.10     53.77 o 
  -1  12 -13       47.44       43.12      4.11 o 
 -10  13 -13      117.17      136.94     98.92 o 
  -9  13 -13       16.57       23.51     56.84 o 
  -8  13 -13      353.78      329.24     54.69 o 
  -7  13 -13       52.36       63.80     67.87 o 
  -6  13 -13        4.95       17.15     18.67 o 
  -5  13 -13      150.70      191.65     55.92 o 
  -4  13 -13       81.96      113.41     39.37 o 
  -3  13 -13       91.43      124.15     37.49 o 
   0   0 -12     7924.62     7525.88      9.70 o 
  -1   1 -12       86.55       85.80     14.89 o 
   0   1 -12      466.50      446.58     24.81 o 
   1   1 -12     5106.04     4967.35     36.31 o 
  -3   2 -12     1151.18     1055.22     35.62 o 
  -2   2 -12      694.40      790.23     54.07 o 
  -1   2 -12     2632.16     2460.88     50.17 o 
   0   2 -12      118.62      120.55     16.32 o 
   1   2 -12      137.46      168.06     22.16 o 
   2   2 -12     1509.08     1445.34     31.83 o 
  -5   3 -12       28.91      133.16     35.69 o 
  -4   3 -12       11.63       23.97     54.88 o 
  -3   3 -12      735.25      692.03     35.26 o 
  -2   3 -12       29.98       37.13      6.22 o 
  -1   3 -12     1614.52     1705.21     66.92 o 
   0   3 -12      434.65      458.98     29.86 o 
   1   3 -12       52.32       81.95     40.32 o 
   2   3 -12      204.38      193.51     14.84 o 
   3   3 -12      470.40      481.94     21.16 o 
  -7   4 -12      126.54      101.97     31.53 o 
  -6   4 -12      528.28      509.76     20.52 o 
  -5   4 -12      709.01      698.37     29.73 o 
  -4   4 -12      118.32      110.26      7.97 o 
  -3   4 -12       52.27      182.59     51.47 o 
  -2   4 -12     2155.67     1914.56     25.08 o 
  -1   4 -12      251.92      237.20     19.48 o 
   0   4 -12      155.83      186.37     25.96 o 
   1   4 -12      462.45      438.82      6.14 o 
   2   4 -12       35.02      107.74     26.52 o 
   3   4 -12      486.73      483.47     29.63 o 
   4   4 -12      134.17      141.83     83.85 o 
  -9   5 -12      545.04      540.07     20.19 o 
  -8   5 -12      480.60      429.11     55.73 o 
  -7   5 -12      501.88      506.86     48.26 o 
  -6   5 -12      105.10      124.94     20.58 o 
  -5   5 -12      327.08      324.25     14.09 o 
  -4   5 -12      215.93      183.56     33.39 o 
  -3   5 -12       55.30      168.96     43.06 o 
  -2   5 -12        8.97       21.64     10.93 o 
  -1   5 -12      392.08      393.21     28.33 o 
   0   5 -12     1245.15     1095.64     18.43 o 
   1   5 -12       22.47       30.21     11.27 o 
   2   5 -12      148.71      115.49     55.80 o 
   3   5 -12       25.55       48.26     25.15 o 
   4   5 -12      184.65      235.41     51.64 o 
   5   5 -12      176.27      219.02     45.81 o 
 -11   6 -12       71.03      114.01     40.15 o 
 -10   6 -12      490.21      498.33     55.59 o 
  -9   6 -12      641.30      578.95     43.26 o 
  -8   6 -12      116.98      214.53     78.01 o 
  -7   6 -12      197.79      239.04     48.48 o 
  -6   6 -12      549.52      546.48     13.51 o 
  -5   6 -12      234.04      217.86     44.99 o 
  -4   6 -12      358.33      355.60     21.83 o 
  -3   6 -12       27.06       32.95      6.43 o 
  -2   6 -12       32.30       71.42     43.52 o 
  -1   6 -12      825.73      708.24     26.98 o 
   0   6 -12      550.05      535.55     22.40 o 
   1   6 -12      544.63      512.52     25.11 o 
   2   6 -12       33.30       42.08     48.59 o 
   3   6 -12       91.47       80.70     22.33 o 
   4   6 -12       84.56       86.87     46.89 o 
   5   6 -12       23.64       31.47     56.48 o 
   6   6 -12        0.26        1.50     13.62 o 
 -13   7 -12        6.83       31.52     79.87 o 
 -12   7 -12      283.40      269.39     52.16 o 
 -11   7 -12      154.41      177.69     31.25 o 
 -10   7 -12       46.23       82.69     50.86 o 
  -9   7 -12      520.88      549.65     65.42 o 
  -8   7 -12      760.14      690.91    174.40 o 
  -7   7 -12      111.28      130.16     85.36 o 
  -6   7 -12      708.77      712.30     17.35 o 
  -5   7 -12       54.59      168.02     39.70 o 
  -4   7 -12     1091.80     1081.70     11.19 o 
  -3   7 -12      428.20      418.99     12.08 o 
  -2   7 -12      435.13      462.68     22.56 o 
  -1   7 -12       41.46      119.71     26.39 o 
   0   7 -12       49.40      110.20     27.57 o 
   1   7 -12       87.36      104.13     13.13 o 
   2   7 -12      136.66      184.28     34.54 o 
   3   7 -12        8.42       17.37     19.58 o 
   4   7 -12       84.64       87.66     26.72 o 
   5   7 -12      201.60      265.87     73.64 o 
   6   7 -12       44.07       39.86     22.86 o 
   7   7 -12      140.37      157.41     85.67 o 
 -14   8 -12       70.28       78.41     48.90 o 
 -13   8 -12      197.28      176.15     18.38 o 
 -12   8 -12       74.59      163.96     59.21 o 
 -11   8 -12      258.66      284.71     74.05 o 
 -10   8 -12       25.15       23.31     16.02 o 
  -9   8 -12       97.18      104.54     23.03 o 
  -8   8 -12      220.60      251.43     34.53 o 
  -7   8 -12      133.45      125.74     15.84 o 
  -6   8 -12      465.43      396.42     50.23 o 
  -5   8 -12      379.20      346.44     21.17 o 
  -4   8 -12      363.71      425.04     22.50 o 
  -3   8 -12       60.25      107.22     19.50 o 
  -2   8 -12      286.90      292.55     44.18 o 
  -1   8 -12       94.72      143.38     31.73 o 
   0   8 -12      121.46      124.91     36.57 o 
   1   8 -12      401.32      456.99     46.97 o 
   2   8 -12      176.50      216.34     43.22 o 
   3   8 -12        2.89        0.20      1.01 o 
   4   8 -12        1.75        8.74      5.78 o 
   5   8 -12      285.42      276.96     35.12 o 
   6   8 -12      144.91      137.86     23.41 o 
 -13   9 -12      123.44      157.39     79.45 o 
 -12   9 -12       76.40      129.70     83.70 o 
 -11   9 -12      213.56      198.19     13.90 o 
 -10   9 -12      352.32      307.27     19.39 o 
  -9   9 -12      330.16      386.86     45.16 o 
  -8   9 -12       75.88      105.12     36.99 o 
  -7   9 -12       62.90       54.74      8.58 o 
  -6   9 -12       50.03       53.80     10.49 o 
  -5   9 -12       66.18       60.78     30.67 o 
  -4   9 -12      601.73      630.71     45.02 o 
  -3   9 -12      304.38      337.69     24.96 o 
  -2   9 -12      811.28      822.61     34.56 o 
  -1   9 -12      257.94      298.21     49.36 o 
   0   9 -12       91.55       88.04     29.38 o 
   1   9 -12       23.46       44.39     31.27 o 
   2   9 -12        2.87       25.60     31.81 o 
   3   9 -12       49.79       52.77     26.32 o 
   4   9 -12       20.15      100.57     48.50 o 
 -13  10 -12       21.17       26.16     63.52 o 
 -12  10 -12      229.39      209.91     18.08 o 
 -11  10 -12      279.48      283.21     31.32 o 
 -10  10 -12      158.54      174.09     51.04 o 
  -9  10 -12      254.55      291.88     75.23 o 
  -8  10 -12       42.15       42.99     33.84 o 
  -7  10 -12       82.44       82.02     11.46 o 
  -6  10 -12      336.05      294.75     15.07 o 
  -5  10 -12      155.55      150.79     20.79 o 
  -4  10 -12       29.59       25.99      7.05 o 
  -3  10 -12      537.54      507.84     30.99 o 
  -2  10 -12       20.03       47.77     26.10 o 
  -1  10 -12      107.24       80.67     19.73 o 
   0  10 -12      192.51      199.54     40.75 o 
   1  10 -12       90.59       97.56     22.31 o 
   2  10 -12      194.86      189.87     27.25 o 
   3  10 -12        2.55        7.79     18.98 o 
 -13  11 -12       32.66       45.72     44.23 o 
 -12  11 -12       76.11       75.56     44.06 o 
 -11  11 -12       26.80       35.34     26.98 o 
 -10  11 -12       11.44       37.41     42.98 o 
  -9  11 -12      193.40      204.46     40.31 o 
  -8  11 -12      160.31      242.73     50.02 o 
  -7  11 -12      181.73      192.36     23.92 o 
  -6  11 -12      201.80      244.71     34.32 o 
  -5  11 -12       61.13       48.39     12.83 o 
  -4  11 -12       55.96       93.78     23.41 o 
  -3  11 -12       22.09       27.89     64.47 o 
  -2  11 -12       90.97      193.02     72.64 o 
  -1  11 -12       38.54       52.36     15.69 o 
   0  11 -12      229.29      244.00     25.28 o 
   1  11 -12        7.70       28.44     27.86 o 
   2  11 -12        7.09        7.84     46.40 o 
 -12  12 -12       27.72       47.62     92.24 o 
 -11  12 -12       14.38       93.23     40.32 o 
 -10  12 -12       48.50       82.63     26.38 o 
  -9  12 -12       46.06       70.07     72.72 o 
  -8  12 -12       15.77        6.68      5.96 o 
  -7  12 -12      515.54      598.77     67.31 o 
  -6  12 -12       19.64       41.96     23.40 o 
  -5  12 -12       41.48       34.30      7.98 o 
  -4  12 -12       82.78       91.99     11.10 o 
  -3  12 -12       64.42       75.66     24.82 o 
  -2  12 -12      280.17      244.33     26.25 o 
  -1  12 -12       60.15       62.46     44.15 o 
   0  12 -12       58.59       56.44     26.54 o 
 -11  13 -12       22.34       30.78     52.90 o 
 -10  13 -12       64.06       78.00    148.23 o 
  -9  13 -12       81.52       70.98     53.11 o 
  -8  13 -12       36.14       39.02     10.12 o 
  -7  13 -12       29.93       22.50     48.43 o 
  -6  13 -12      151.55      144.82     30.82 o 
  -5  13 -12       14.41       39.47     33.00 o 
  -4  13 -12      557.60      535.43     11.39 o 
  -3  13 -12       11.83       39.49     43.19 o 
  -2  13 -12       46.00       44.29     22.87 o 
  -8  14 -12       58.58      105.50     95.93 o 
  -7  14 -12       39.76       79.79    121.03 o 
  -6  14 -12       34.08       41.99     20.86 o 
  -1   1 -11     1703.43     1885.52     38.97 o 
   0   1 -11      622.30      629.03     16.20 o 
   1   1 -11     1766.48     1635.05     44.11 o 
  -3   2 -11     3697.61     3429.72    126.99 o 
  -2   2 -11      344.09      407.00     41.50 o 
  -1   2 -11      406.89      442.10     48.13 o 
   0   2 -11      275.95      298.69     53.24 o 
   1   2 -11     2086.95     1941.09     26.73 o 
   2   2 -11      622.71      657.37     28.35 o 
  -5   3 -11      245.97      226.14     31.12 o 
  -4   3 -11      515.51      468.98     41.76 o 
  -3   3 -11       45.34       29.94     51.62 o 
  -2   3 -11      787.25      754.57     39.16 o 
  -1   3 -11     1467.63     1553.00     79.81 o 
   0   3 -11      486.87      453.33     28.99 o 
   1   3 -11       14.83       33.62     21.65 o 
   2   3 -11     1726.32     1794.27     35.35 o 
   3   3 -11      550.47      516.84     27.28 o 
  -7   4 -11      292.42      316.40     27.08 o 
  -6   4 -11     1208.65     1429.48     76.15 o 
  -5   4 -11      127.16      102.86     18.17 o 
  -4   4 -11      320.60      377.26     37.68 o 
  -3   4 -11     1027.31     1102.70     56.05 o 
  -2   4 -11      831.87      828.25     34.07 o 
  -1   4 -11      893.58     1033.09     38.57 o 
   0   4 -11     2104.25     2135.12     34.11 o 
   1   4 -11     1066.77     1231.85     39.47 o 
   2   4 -11      260.15      303.10     24.65 o 
   3   4 -11        0.51       13.54     25.22 o 
   4   4 -11      104.51      121.10     33.16 o 
  -9   5 -11      612.20      611.01     25.38 o 
  -8   5 -11       26.69       22.30     19.23 o 
  -7   5 -11      533.87      540.87     23.03 o 
  -6   5 -11      650.80      630.83     44.74 o 
  -5   5 -11      155.58      234.62     29.05 o 
  -4   5 -11     1160.57     1129.21     64.45 o 
  -3   5 -11      106.28       81.31     41.84 o 
  -2   5 -11      462.52      457.65     21.77 o 
  -1   5 -11      100.03      106.50      7.68 o 
   0   5 -11       69.96       79.54     20.74 o 
   1   5 -11       61.84      102.22     16.39 o 
   2   5 -11      448.32      440.62     23.27 o 
   3   5 -11       41.64       49.57     49.91 o 
   4   5 -11       51.48       47.65      3.71 o 
   5   5 -11      293.13      264.51     15.99 o 
 -11   6 -11      159.12      251.66     86.58 o 
 -10   6 -11      772.14      702.35     26.77 o 
  -9   6 -11      106.80      111.55     38.11 o 
  -8   6 -11      300.31      337.62     31.84 o 
  -7   6 -11      461.38      487.01     33.48 o 
  -6   6 -11      407.98      608.31    113.33 o 
  -5   6 -11     1367.68     1492.89     58.04 o 
  -4   6 -11       81.15      177.43     61.65 o 
  -3   6 -11      144.68      169.65     16.94 o 
  -2   6 -11      479.66      473.43     14.68 o 
  -1   6 -11     1062.66     1067.65     35.30 o 
   0   6 -11      474.48      520.59     29.97 o 
   1   6 -11      541.94      584.33     30.47 o 
   2   6 -11      122.38      147.02     14.86 o 
   3   6 -11      468.83      399.86     79.59 o 
   4   6 -11      454.99      450.71     29.87 o 
   5   6 -11      169.78      169.17     70.85 o 
   6   6 -11      252.82      270.44     29.07 o 
 -13   7 -11      121.19      145.82     68.13 o 
 -12   7 -11       21.28       40.28     29.06 o 
 -11   7 -11      185.69      186.66     50.81 o 
 -10   7 -11      209.78      210.18     21.30 o 
  -9   7 -11       23.83       64.22     84.23 o 
  -8   7 -11     2622.06     2298.16     49.27 o 
  -7   7 -11      687.68      669.18     18.25 o 
  -6   7 -11      260.23      259.86     39.71 o 
  -5   7 -11      535.68      537.67     31.52 o 
  -4   7 -11      259.05      265.54     14.13 o 
  -3   7 -11     1088.78     1022.48     15.30 o 
  -2   7 -11      476.20      498.72     20.42 o 
  -1   7 -11       31.90       74.52     45.57 o 
   0   7 -11      149.18      102.42     29.07 o 
   1   7 -11      600.57      555.39     18.74 o 
   2   7 -11      439.91      398.37     26.90 o 
   3   7 -11       78.69       86.17      6.40 o 
   4   7 -11      263.98      275.42     64.65 o 
   5   7 -11        3.28        2.59     51.40 o 
   6   7 -11        7.87       30.54     91.04 o 
   7   7 -11      159.82      223.79     57.59 o 
 -14   8 -11      172.78      266.93     93.46 o 
 -13   8 -11      204.43      210.35     38.97 o 
 -12   8 -11      211.23      217.46     65.49 o 
 -11   8 -11      179.39      198.62     18.29 o 
 -10   8 -11       47.48      106.29     63.46 o 
  -9   8 -11      784.36      760.54     20.29 o 
  -8   8 -11       37.79       60.61     24.64 o 
  -7   8 -11      139.04      177.67     26.93 o 
  -6   8 -11      220.13      219.37     43.78 o 
  -5   8 -11      269.77      236.07     46.24 o 
  -4   8 -11      148.99      155.76     11.55 o 
  -3   8 -11      217.83      251.39     27.79 o 
  -2   8 -11        9.33       22.58     17.84 o 
  -1   8 -11       44.84       47.36     20.74 o 
   0   8 -11      223.86      313.18     68.44 o 
   1   8 -11      377.81      349.54     21.49 o 
   2   8 -11      101.58      172.03     35.40 o 
   3   8 -11      153.71      153.94     10.06 o 
   4   8 -11      223.25      234.32      9.27 o 
   5   8 -11      360.30      437.05     73.00 o 
   6   8 -11        2.25        0.73     13.82 o 
 -14   9 -11        1.70        6.45     22.99 o 
 -13   9 -11      203.73      224.94     30.02 o 
 -12   9 -11      330.90      415.76     44.13 o 
 -11   9 -11      378.52      381.86     91.15 o 
 -10   9 -11       14.82       20.21     15.35 o 
  -9   9 -11        5.91       11.12     21.96 o 
  -8   9 -11      140.59      169.65     70.74 o 
  -7   9 -11      856.54      862.81     96.46 o 
  -6   9 -11      782.16      781.29     31.01 o 
  -5   9 -11      164.16      213.82     23.73 o 
  -4   9 -11       68.33       98.13     27.10 o 
  -3   9 -11      509.84      501.41     15.17 o 
  -2   9 -11      278.61      264.37     43.76 o 
  -1   9 -11      135.73      133.72     35.42 o 
   0   9 -11      326.46      307.08     25.78 o 
   1   9 -11      137.35      113.12     16.94 o 
   2   9 -11      157.21      188.86     25.12 o 
   3   9 -11       62.92       84.57     48.43 o 
   4   9 -11       12.50       22.86     32.73 o 
   5   9 -11       32.06       29.90      8.59 o 
 -14  10 -11       53.19       54.46     63.78 o 
 -13  10 -11      201.03      246.99     60.69 o 
 -12  10 -11       10.38       22.60     44.39 o 
 -11  10 -11       75.10      109.95     48.55 o 
 -10  10 -11       25.41       46.81     94.10 o 
  -9  10 -11        2.17       12.93     32.94 o 
  -8  10 -11      128.29      107.12     13.45 o 
  -7  10 -11       73.88       70.82     27.59 o 
  -6  10 -11      152.75      206.84     53.68 o 
  -5  10 -11      117.34      190.41     28.88 o 
  -4  10 -11      455.19      535.56     59.80 o 
  -3  10 -11      125.32      147.08     32.62 o 
  -2  10 -11      179.63      220.86     26.54 o 
  -1  10 -11        7.95        9.45     20.76 o 
   0  10 -11      124.27      134.45     15.14 o 
   1  10 -11      317.42      357.42     26.83 o 
   2  10 -11       83.49       68.72     26.28 o 
   3  10 -11      166.31      143.38     29.36 o 
   4  10 -11       10.63       14.98      9.98 o 
 -13  11 -11       54.88       70.82     23.87 o 
 -12  11 -11       97.65      124.78     23.31 o 
 -11  11 -11       34.31       25.17     66.46 o 
 -10  11 -11      581.64      562.04     75.48 o 
  -9  11 -11        6.82       35.57    100.18 o 
  -8  11 -11       33.97       47.81     50.47 o 
  -7  11 -11      181.78      164.01     32.65 o 
  -6  11 -11       58.30      114.27     42.01 o 
  -5  11 -11      837.64      856.04     39.41 o 
  -4  11 -11      144.57      144.03     38.06 o 
  -3  11 -11       16.05       29.77     31.58 o 
  -2  11 -11       64.89       65.39     47.58 o 
  -1  11 -11      429.52      522.23     68.92 o 
   0  11 -11       24.42       32.04     12.35 o 
   1  11 -11      158.63      209.64     36.73 o 
   2  11 -11      121.81      118.39     21.87 o 
 -13  12 -11       18.67       17.03     23.61 o 
 -12  12 -11       10.80       25.06     46.99 o 
 -11  12 -11       94.48       78.36     18.07 o 
 -10  12 -11       56.57       66.71     22.79 o 
  -9  12 -11        8.60        7.79      5.53 o 
  -8  12 -11       93.08       93.17     11.00 o 
  -7  12 -11       55.64      108.33     39.28 o 
  -6  12 -11      134.85      137.05     66.37 o 
  -5  12 -11      108.86      107.12     38.36 o 
  -4  12 -11      105.76      173.54     30.67 o 
  -3  12 -11       47.05       71.38     44.53 o 
  -2  12 -11       51.33       51.82      2.95 o 
  -1  12 -11       98.77      145.92     29.45 o 
   0  12 -11       12.60       14.99     53.71 o 
   1  12 -11        4.16       13.19     16.73 o 
 -12  13 -11       84.75       93.54     53.20 o 
 -11  13 -11      131.53      131.80     63.36 o 
 -10  13 -11        1.30       16.14     17.63 o 
  -9  13 -11      226.02      212.82     89.67 o 
  -8  13 -11       30.19       41.84     27.79 o 
  -7  13 -11       16.24       14.14     34.28 o 
  -6  13 -11       12.29       27.41     13.21 o 
  -5  13 -11      224.80      293.07     49.54 o 
  -4  13 -11        3.68       21.84     33.17 o 
  -3  13 -11       25.56       35.86     18.93 o 
  -2  13 -11       41.89       38.28     15.32 o 
  -1  13 -11       59.03       70.59      6.19 o 
 -10  14 -11       13.90       85.47     36.76 o 
  -8  14 -11       27.83       60.07    112.96 o 
  -7  14 -11      198.91      245.69     89.67 o 
  -6  14 -11       82.96       80.72     15.64 o 
  -5  14 -11       42.44       64.13     22.48 o 
  -4  14 -11      132.46      127.48     10.40 o 
  -1   1 -10     1010.22     1059.78     84.04 o 
   0   1 -10     1816.97     1832.34     70.58 o 
   1   1 -10      522.73      581.55     26.08 o 
  -3   2 -10       28.01       75.94     16.73 o 
  -2   2 -10     1416.52     1595.13     41.19 o 
  -1   2 -10      481.41      475.34     36.88 o 
   0   2 -10      426.20      386.32     45.99 o 
   1   2 -10      247.07      279.00     24.67 o 
   2   2 -10     1792.53     1786.48    107.69 o 
  -5   3 -10      133.38      135.25     18.43 o 
  -4   3 -10      243.61      325.67     44.40 o 
  -3   3 -10     3918.00     3650.21     59.61 o 
  -2   3 -10      166.30      239.96     49.08 o 
  -1   3 -10      836.99      885.54     39.81 o 
   0   3 -10      155.63      196.76     29.66 o 
   1   3 -10      200.12      212.18     48.06 o 
   2   3 -10      355.28      357.11     22.21 o 
   3   3 -10      722.71      722.96     35.05 o 
  -7   4 -10      657.71      667.24     84.71 o 
  -6   4 -10      242.41      253.39     30.96 o 
  -5   4 -10      439.90      455.32     29.61 o 
  -4   4 -10      354.57      399.58     53.69 o 
  -3   4 -10     1236.13     1506.91     71.34 o 
  -2   4 -10     2726.58     2622.72     56.67 o 
  -1   4 -10       87.54      107.00     26.69 o 
   0   4 -10      276.59      309.36     26.15 o 
   1   4 -10       27.14      147.63     39.94 o 
   2   4 -10      166.79      202.22     20.86 o 
   3   4 -10       59.81      184.00     59.32 o 
   4   4 -10      187.90      235.68     58.48 o 
  -9   5 -10      172.19      214.35     38.06 o 
  -8   5 -10       22.69       31.07     32.62 o 
  -7   5 -10      888.60      855.81     29.82 o 
  -6   5 -10      171.74      206.37     29.01 o 
  -5   5 -10      613.17      581.51     40.13 o 
  -4   5 -10     2298.63     2412.47     57.58 o 
  -3   5 -10      379.44      350.65     23.26 o 
  -2   5 -10      424.21      452.58     42.15 o 
  -1   5 -10     1839.44     1864.41     65.55 o 
   0   5 -10      923.08      900.30     46.59 o 
   1   5 -10       90.47       89.57     13.15 o 
   2   5 -10      311.24      296.72     24.14 o 
   3   5 -10     1434.99     1638.52     60.33 o 
   4   5 -10      155.33      258.75     73.90 o 
   5   5 -10       93.32      151.86     53.87 o 
 -11   6 -10      187.64      215.95     81.05 o 
 -10   6 -10      517.08      551.12     35.52 o 
  -9   6 -10       54.10      142.55     44.69 o 
  -8   6 -10       55.84       64.71     26.74 o 
  -7   6 -10      567.52      556.00     25.93 o 
  -6   6 -10      530.11      510.71     26.04 o 
  -5   6 -10      798.13      811.40     59.60 o 
  -4   6 -10      992.58     1123.74     54.31 o 
  -3   6 -10      223.44      201.82     25.69 o 
  -2   6 -10      632.24      627.02     46.99 o 
  -1   6 -10      143.30      134.49     15.76 o 
   0   6 -10     1049.18      989.98     92.59 o 
   1   6 -10      320.76      355.53     31.46 o 
   2   6 -10      574.26      563.88     40.23 o 
   3   6 -10      319.28      342.90    102.56 o 
   4   6 -10      165.01      241.85     85.16 o 
   5   6 -10      111.93      107.19     57.71 o 
   6   6 -10      246.57      258.56     83.33 o 
 -13   7 -10       27.83       30.01     44.17 o 
 -12   7 -10       72.99      109.74     73.41 o 
 -11   7 -10       49.74       44.98     60.54 o 
 -10   7 -10      233.94      242.83     71.43 o 
  -9   7 -10      405.37      406.84     28.79 o 
  -8   7 -10      446.73      429.82     74.35 o 
  -7   7 -10      322.36      329.29     54.28 o 
  -6   7 -10      249.38      343.21     61.19 o 
  -5   7 -10     1303.71     1251.98     98.74 o 
  -4   7 -10      320.21      427.34     48.38 o 
  -3   7 -10      364.20      361.26     16.24 o 
  -2   7 -10     1574.57     1502.60     64.04 o 
  -1   7 -10      130.36      132.72     27.91 o 
   0   7 -10       25.00       42.55     39.69 o 
   1   7 -10      292.27      251.10     24.17 o 
   2   7 -10      329.40      367.48     55.26 o 
   3   7 -10      619.91      579.38    191.26 o 
   4   7 -10       12.77       24.89     72.05 o 
   5   7 -10      375.99      330.73     43.95 o 
   6   7 -10        6.73       34.40     74.67 o 
   7   7 -10        7.78       44.07     73.08 o 
 -14   8 -10      237.06      251.36     37.06 o 
 -13   8 -10       44.52       56.52     40.34 o 
 -12   8 -10       70.56      108.22     62.47 o 
 -11   8 -10      166.35      193.97     22.45 o 
 -10   8 -10      125.43      147.70     63.80 o 
  -9   8 -10       61.88      102.85     22.50 o 
  -8   8 -10     1017.73     1054.70     65.95 o 
  -7   8 -10      455.32      423.54     18.02 o 
  -6   8 -10      411.48      396.42     11.83 o 
  -5   8 -10      479.92      484.75     17.82 o 
  -4   8 -10     1196.25     1119.48    156.42 o 
  -3   8 -10      391.09      420.85     28.32 o 
  -2   8 -10      477.91      522.00     43.36 o 
  -1   8 -10      223.00      255.87     40.09 o 
   0   8 -10       68.93       89.03     28.26 o 
   1   8 -10      356.89      374.12     36.69 o 
   2   8 -10      169.07      183.40     31.04 o 
   3   8 -10       30.23       33.17     58.27 o 
   4   8 -10      458.15      506.39     75.60 o 
   5   8 -10       85.95       92.23     81.38 o 
   6   8 -10      168.36      257.03     69.29 o 
 -14   9 -10      130.94      221.98     56.10 o 
 -13   9 -10        4.37       26.71     23.79 o 
 -12   9 -10      124.59      107.41     67.76 o 
 -11   9 -10       60.17      153.40     52.31 o 
 -10   9 -10      105.10      116.82     39.17 o 
  -9   9 -10       88.68       72.47     18.14 o 
  -8   9 -10       27.56       29.77     29.93 o 
  -7   9 -10     1068.62     1133.71     61.32 o 
  -6   9 -10      557.36      537.04     17.25 o 
  -5   9 -10       48.79       58.48      6.52 o 
  -4   9 -10       77.04       88.11      9.76 o 
  -3   9 -10      256.56      242.16     45.70 o 
  -2   9 -10       67.45       55.59      7.96 o 
  -1   9 -10      350.31      370.61     27.09 o 
   0   9 -10      344.07      369.86     53.99 o 
   1   9 -10      146.62      211.43     59.31 o 
   2   9 -10      215.56      269.48     42.31 o 
   3   9 -10       88.37       96.15     53.87 o 
   4   9 -10       57.21      121.57     46.01 o 
   5   9 -10      139.92      126.53     16.62 o 
 -14  10 -10        3.74       18.24     20.90 o 
 -13  10 -10       14.28       49.35     47.08 o 
 -12  10 -10       41.68       73.17     55.85 o 
 -11  10 -10        1.49        7.16     33.19 o 
 -10  10 -10      146.10      214.11     39.60 o 
  -9  10 -10      979.42     1055.85     93.80 o 
  -8  10 -10      555.51      683.75     67.10 o 
  -7  10 -10       49.74       83.39     27.36 o 
  -6  10 -10      246.74      270.12     26.57 o 
  -5  10 -10       35.98       37.01      6.04 o 
  -4  10 -10      154.44      256.34     70.60 o 
  -3  10 -10      359.41      351.97     23.98 o 
  -2  10 -10      582.83      527.89     38.90 o 
  -1  10 -10       35.05       72.55     16.48 o 
   0  10 -10      298.45      320.43     20.94 o 
   1  10 -10      305.54      334.09     36.76 o 
   2  10 -10      144.79      142.40     19.20 o 
   3  10 -10       12.07       41.35     31.99 o 
   4  10 -10       30.96       46.46     13.49 o 
 -14  11 -10       59.69       65.43     24.14 o 
 -13  11 -10        7.84       13.67     29.56 o 
 -12  11 -10       62.19       75.17     49.35 o 
 -11  11 -10      247.79      264.96     56.28 o 
 -10  11 -10       73.19       74.56     16.57 o 
  -9  11 -10       38.30       55.86     76.46 o 
  -8  11 -10       27.65       30.90     25.26 o 
  -7  11 -10       34.85       36.29     10.28 o 
  -6  11 -10      665.50      616.81     19.17 o 
  -5  11 -10       92.26      108.76     29.05 o 
  -4  11 -10      303.97      380.25     51.65 o 
  -3  11 -10        1.43       35.67     39.91 o 
  -2  11 -10      220.96      305.07     46.65 o 
  -1  11 -10      184.19      146.35     26.52 o 
   0  11 -10       52.47       88.77     53.24 o 
   1  11 -10       98.51      125.67     44.46 o 
   2  11 -10       27.93       30.02     69.96 o 
   3  11 -10      166.53      157.66     46.39 o 
 -13  12 -10       15.51       12.85     16.74 o 
 -12  12 -10       64.82       81.59     70.53 o 
 -11  12 -10       74.43      141.61     62.30 o 
 -10  12 -10      133.49      158.86     31.08 o 
  -9  12 -10        8.70       22.20     73.20 o 
  -8  12 -10      201.54      215.11     31.97 o 
  -7  12 -10       41.48       44.33     16.39 o 
  -6  12 -10      153.05      147.01     29.29 o 
  -5  12 -10        9.67       27.35     18.40 o 
  -4  12 -10      327.39      313.81     18.55 o 
  -3  12 -10        9.66       13.27     15.19 o 
  -2  12 -10       68.49      102.01     44.49 o 
  -1  12 -10       50.16       55.49     51.59 o 
   0  12 -10      122.55      135.49     67.37 o 
   1  12 -10      147.81      208.09     35.81 o 
 -12  13 -10       12.65       26.60     46.92 o 
 -11  13 -10       34.68       76.50    144.34 o 
 -10  13 -10       38.26       37.65    136.57 o 
  -9  13 -10       29.58       30.85     41.74 o 
  -8  13 -10       28.71       27.88     10.76 o 
  -7  13 -10       21.72       16.44     15.54 o 
  -6  13 -10      286.88      355.36     64.17 o 
  -5  13 -10      131.23      131.21     21.88 o 
  -4  13 -10       65.98       72.81     21.73 o 
  -3  13 -10       11.49       22.49     16.43 o 
  -2  13 -10      246.45      238.95     23.63 o 
  -1  13 -10      229.91      174.86     32.20 o 
 -11  14 -10       41.23       38.25      2.09 o 
 -10  14 -10      110.43      144.95    119.25 o 
  -9  14 -10       49.36       45.13      2.09 o 
  -8  14 -10        3.29        3.88     95.93 o 
  -7  14 -10       11.70       59.77    121.03 o 
  -6  14 -10       22.22       52.90     73.09 o 
  -5  14 -10        0.99       11.20      9.24 o 
  -4  14 -10        2.87        7.33     14.34 o 
  -3  14 -10        2.73       46.00     85.69 o 
   0   0  -9     1885.13     2098.33     95.77 o 
  -1   1  -9      870.18     1100.18     45.18 o 
   0   1  -9      159.51      157.06     26.64 o 
   1   1  -9       24.72       40.59     24.78 o 
  -3   2  -9      916.31      975.81     51.63 o 
  -2   2  -9       89.50      166.23     40.86 o 
  -1   2  -9      569.74      651.32     61.58 o 
   0   2  -9      326.03      367.24     48.15 o 
   1   2  -9      577.05      566.53      6.59 o 
   2   2  -9     3070.27     3116.41     42.44 o 
  -5   3  -9      100.07       86.19      8.43 o 
  -4   3  -9      317.09      333.58     18.57 o 
  -3   3  -9      485.44      618.38     46.81 o 
  -2   3  -9      621.99      685.36     23.88 o 
  -1   3  -9      172.99      228.32     31.81 o 
   0   3  -9     2268.89     2194.58     52.33 o 
   1   3  -9     1349.66     1413.46     34.07 o 
   2   3  -9      517.40      505.54     26.17 o 
   3   3  -9     1156.12     1027.18     76.99 o 
  -7   4  -9      276.71      442.94    168.32 o 
  -6   4  -9      689.30      709.19     27.23 o 
  -5   4  -9       30.00      106.28     36.67 o 
  -4   4  -9       35.51      104.92     26.63 o 
  -3   4  -9     1678.14     1593.60     26.02 o 
  -2   4  -9     3727.99     3702.35     61.39 o 
  -1   4  -9     1279.64     1208.82     20.45 o 
   0   4  -9       51.00      125.40     17.28 o 
   1   4  -9     2355.41     2228.03     63.58 o 
   2   4  -9      990.41     1032.29     91.85 o 
   3   4  -9      363.96      401.47     79.39 o 
   4   4  -9      879.14      914.25     37.99 o 
  -9   5  -9      309.17      356.06     54.69 o 
  -8   5  -9      598.93      658.07     43.07 o 
  -7   5  -9      417.07      403.70     33.69 o 
  -6   5  -9      946.92     1104.95     46.18 o 
  -5   5  -9      572.07      602.32     29.09 o 
  -4   5  -9      713.29      714.53     35.65 o 
  -3   5  -9     1745.96     1614.09     51.44 o 
  -2   5  -9     3778.52     3351.84     19.40 o 
  -1   5  -9     2387.60     2317.20     51.13 o 
   0   5  -9      364.05      341.89     17.23 o 
   1   5  -9      131.41      141.83     19.55 o 
   2   5  -9       19.61      120.43     84.20 o 
   3   5  -9       95.51      111.97     58.43 o 
   4   5  -9        8.86       29.49     32.44 o 
   5   5  -9       67.93       62.03     81.59 o 
 -11   6  -9       16.69       80.20     49.31 o 
 -10   6  -9      275.06      266.75     16.59 o 
  -9   6  -9       35.58       59.55     33.38 o 
  -8   6  -9       78.00      126.99     28.96 o 
  -7   6  -9      846.42      747.43     14.19 o 
  -6   6  -9     1230.79     1107.25     15.91 o 
  -5   6  -9       28.58       63.23     19.61 o 
  -4   6  -9     1014.29     1146.12     79.57 o 
  -3   6  -9     1585.15     1510.80     31.13 o 
  -2   6  -9      366.72      362.05     32.35 o 
  -1   6  -9     1504.74     1354.94     72.63 o 
   0   6  -9     1774.54     1721.56     25.23 o 
   1   6  -9      997.38     1019.63     28.03 o 
   2   6  -9       35.09      162.10     73.72 o 
   3   6  -9       81.86       91.68     55.89 o 
   4   6  -9      153.85      250.69     78.85 o 
   5   6  -9      107.62      105.98     16.41 o 
   6   6  -9       13.03       31.34     88.37 o 
 -13   7  -9      271.49      235.14     57.10 o 
 -12   7  -9      176.51      180.05     10.76 o 
 -11   7  -9      131.15      138.09     15.69 o 
 -10   7  -9      336.64      371.64     82.61 o 
  -9   7  -9      272.73      274.02     28.03 o 
  -8   7  -9       75.99      126.83     37.10 o 
  -7   7  -9       33.02       63.22     27.32 o 
  -6   7  -9     1040.46      979.09     51.39 o 
  -5   7  -9     1055.58      957.62     68.02 o 
  -4   7  -9      977.06      960.21     31.40 o 
  -3   7  -9      329.17      308.01     26.36 o 
  -2   7  -9      244.14      271.07     36.96 o 
  -1   7  -9      195.67      223.06     25.61 o 
   0   7  -9      387.97      351.02     33.06 o 
   1   7  -9      263.85      293.74     26.48 o 
   2   7  -9       32.68       69.16     37.35 o 
   3   7  -9      199.87      240.08     85.02 o 
   4   7  -9      155.00      217.61     45.99 o 
   5   7  -9       15.74       28.68     69.48 o 
   6   7  -9       32.22       39.51     18.08 o 
   7   7  -9      176.97      244.18     88.32 o 
 -15   8  -9       75.79       64.34      5.83 o 
 -14   8  -9      198.53      241.37     81.32 o 
 -13   8  -9      184.98      192.33     33.28 o 
 -12   8  -9      154.80      159.99     40.96 o 
 -11   8  -9      576.71      650.49    200.51 o 
 -10   8  -9      618.19      635.22     26.35 o 
  -9   8  -9      148.54      202.94     95.40 o 
  -8   8  -9      254.42      300.29     19.71 o 
  -7   8  -9      425.14      612.55     54.87 o 
  -6   8  -9      132.48      116.00     13.93 o 
  -5   8  -9      634.36      590.53     13.95 o 
  -4   8  -9      944.37     1073.62     36.41 o 
  -3   8  -9     1149.19     1222.74     61.01 o 
  -2   8  -9       16.49       37.53     25.60 o 
  -1   8  -9      127.00      157.47     22.98 o 
   0   8  -9      488.73      488.94     28.33 o 
   1   8  -9      566.53      484.57     40.23 o 
   2   8  -9      151.98      137.51      7.32 o 
   3   8  -9      423.15      452.53     31.33 o 
   4   8  -9      236.36      248.54     22.87 o 
   5   8  -9       24.31       79.64     46.78 o 
   6   8  -9      222.94      243.94     21.74 o 
   7   8  -9      108.07      119.67      8.76 o 
 -15   9  -9       28.12       35.35     59.95 o 
 -14   9  -9      215.56      251.57     73.75 o 
 -13   9  -9        8.91       20.13     27.18 o 
 -12   9  -9      114.92      157.81     88.75 o 
 -11   9  -9       69.34      101.55     80.39 o 
 -10   9  -9      323.14      329.15     52.25 o 
  -9   9  -9       39.75       44.27     31.08 o 
  -8   9  -9     1539.76     1341.74     23.89 o 
  -7   9  -9      102.36      131.16     26.99 o 
  -6   9  -9      159.85      194.90     32.61 o 
  -5   9  -9        0.94       41.97     26.78 o 
  -4   9  -9      181.05      187.61     22.69 o 
  -3   9  -9     1245.92     1226.14     25.20 o 
  -2   9  -9       88.88       90.09     22.78 o 
  -1   9  -9      107.59      104.70     37.72 o 
   0   9  -9      154.31      164.29     35.12 o 
   1   9  -9      105.30      150.86     33.93 o 
   2   9  -9      293.22      311.85     41.77 o 
   3   9  -9      691.51      564.42     48.90 o 
   4   9  -9      139.99      138.70     55.58 o 
   5   9  -9       90.75       95.62     16.77 o 
   6   9  -9      201.81      186.73     35.17 o 
 -14  10  -9       42.38       40.01     27.20 o 
 -13  10  -9       18.38       44.09     56.05 o 
 -12  10  -9        5.10        7.17      6.85 o 
 -11  10  -9      253.22      260.88     22.78 o 
 -10  10  -9       39.71       86.80     74.99 o 
  -9  10  -9      106.70      135.18     57.61 o 
  -8  10  -9      197.90      214.37     25.89 o 
  -7  10  -9      888.94      894.68     76.01 o 
  -6  10  -9      216.98      249.06     28.41 o 
  -5  10  -9      256.97      255.12     39.40 o 
  -4  10  -9       13.44       29.55     34.89 o 
  -3  10  -9      356.45      360.87     37.36 o 
  -2  10  -9      395.46      448.01     24.07 o 
  -1  10  -9      200.63      219.38     34.00 o 
   0  10  -9      146.18      151.43     37.34 o 
   1  10  -9      377.83      359.52     38.14 o 
   2  10  -9       43.70       42.81     27.79 o 
   3  10  -9      202.40      275.92     30.32 o 
   4  10  -9       61.81      107.83     48.89 o 
 -14  11  -9       23.13       71.95     14.23 o 
 -13  11  -9       42.28       33.41     10.42 o 
 -12  11  -9      206.10      188.53     66.80 o 
 -11  11  -9       21.47       36.43     85.84 o 
 -10  11  -9      113.08      119.73     24.51 o 
  -9  11  -9       33.81       29.37      6.82 o 
  -8  11  -9      247.12      284.32     55.44 o 
  -7  11  -9      512.95      491.05     16.69 o 
  -6  11  -9      467.43      450.95     40.30 o 
  -5  11  -9      338.46      368.73     42.49 o 
  -4  11  -9       30.79       78.71     56.29 o 
  -3  11  -9       34.62       37.75     12.10 o 
  -2  11  -9      268.61      326.40     82.81 o 
  -1  11  -9       50.32       85.19     21.06 o 
   0  11  -9      102.18      105.28      3.85 o 
   1  11  -9      114.33      121.01     64.57 o 
   2  11  -9      190.84      188.70     30.95 o 
   3  11  -9       50.71       49.76     10.53 o 
 -13  12  -9       49.23       36.76     14.94 o 
 -12  12  -9       69.25       72.02     18.23 o 
 -11  12  -9      121.81      216.68     72.93 o 
 -10  12  -9      125.04      116.26    109.09 o 
  -9  12  -9      148.54      211.34     53.18 o 
  -8  12  -9        7.81       15.05      9.60 o 
  -7  12  -9      271.62      353.54     50.32 o 
  -6  12  -9       14.74       55.35     62.41 o 
  -5  12  -9      460.16      405.61     24.56 o 
  -4  12  -9      124.67      148.41     60.20 o 
  -3  12  -9      493.07      414.66     29.36 o 
  -2  12  -9       58.80       65.00     17.26 o 
  -1  12  -9      157.81      139.65     28.86 o 
   0  12  -9       53.05       67.62     34.53 o 
   1  12  -9        5.12        3.54     26.01 o 
 -13  13  -9       97.78      101.61     79.80 o 
 -12  13  -9      123.64      146.75     19.13 o 
 -11  13  -9      462.07      513.65    110.03 o 
 -10  13  -9       87.51       90.26     11.66 o 
  -9  13  -9       91.53       98.45     38.25 o 
  -8  13  -9       58.01       82.72     42.89 o 
  -7  13  -9      157.76      229.87     47.58 o 
  -6  13  -9       16.06       90.62     87.02 o 
  -5  13  -9      140.09      147.91     30.76 o 
  -4  13  -9      111.44      207.96     90.26 o 
  -3  13  -9       42.68       38.70     32.01 o 
  -2  13  -9      137.65      185.29     47.11 o 
  -1  13  -9       42.63       47.06     29.67 o 
   0  13  -9       17.02       13.48     19.46 o 
 -11  14  -9       88.91       98.62     41.54 o 
 -10  14  -9       22.12       25.40     38.25 o 
  -9  14  -9       92.43      205.32    109.09 o 
  -8  14  -9      255.21      218.21     95.35 o 
  -7  14  -9       24.72       50.24     34.20 o 
  -6  14  -9       56.69       62.12     27.56 o 
  -5  14  -9      137.57      181.71     46.53 o 
  -4  14  -9       27.33       25.19      3.74 o 
  -3  14  -9       46.36       67.09     64.76 o 
  -9  15  -9       36.83       38.55     76.50 o 
  -8  15  -9       61.85       48.12     82.18 o 
  -7  15  -9       51.10       57.27     40.05 o 
  -6  15  -9       50.67       78.60     80.25 o 
  -1   1  -8     2487.49     2396.84     68.67 o 
   0   1  -8     1263.77     1331.72     49.40 o 
   1   1  -8     3556.64     3291.35     58.71 o 
  -3   2  -8       49.16      112.95     19.71 o 
  -2   2  -8      481.19      457.95     67.63 o 
  -1   2  -8     2035.20     1931.27     20.13 o 
   0   2  -8      227.68      231.21     29.94 o 
   1   2  -8        8.76       45.18     18.05 o 
   2   2  -8     1660.03     1631.51     68.28 o 
  -5   3  -8      422.27      443.28     14.21 o 
  -4   3  -8     1657.18     1528.82    145.05 o 
  -3   3  -8     3868.51     3466.46     65.85 o 
  -2   3  -8      746.24      812.15     75.49 o 
  -1   3  -8      428.68      480.97     44.12 o 
   0   3  -8     1987.71     1912.11     50.58 o 
   1   3  -8      825.15      943.72     95.52 o 
   2   3  -8     2220.79     2141.91     50.24 o 
   3   3  -8     2908.09     2780.44     48.03 o 
  -7   4  -8       16.80       41.25     46.38 o 
  -6   4  -8      142.10      130.38     65.76 o 
  -5   4  -8     1358.51     1458.15     39.37 o 
  -4   4  -8      401.63      330.43     44.36 o 
  -3   4  -8     2947.61     2834.47     27.10 o 
  -2   4  -8     2099.72     2103.11     40.51 o 
  -1   4  -8     3155.73     2828.91     45.26 o 
   0   4  -8     1094.18     1027.42     21.08 o 
   1   4  -8     3232.20     3160.42    108.35 o 
   2   4  -8      320.35      319.93     41.71 o 
   3   4  -8      596.15      606.01     85.06 o 
   4   4  -8      219.22      227.12     13.90 o 
  -9   5  -8       37.27       71.79     54.76 o 
  -8   5  -8      859.10      841.82     28.08 o 
  -7   5  -8      362.87      482.35     17.58 o 
  -6   5  -8      161.96      219.53     26.58 o 
  -5   5  -8      231.19      227.48      3.60 o 
  -4   5  -8     1662.73     1700.50     67.66 o 
  -3   5  -8      848.11      817.09     20.57 o 
  -2   5  -8     2399.93     2368.10     43.47 o 
  -1   5  -8     1323.71     1449.16     63.10 o 
   1   5  -8     1097.18     1076.75     74.51 o 
   2   5  -8     2729.36     2466.25     59.44 o 
   3   5  -8      527.51      540.47     58.74 o 
   4   5  -8     1368.28     1596.54     56.34 o 
   5   5  -8      827.83      842.89    110.84 o 
 -11   6  -8      590.53      581.10     57.11 o 
 -10   6  -8      488.71      556.97     85.57 o 
  -9   6  -8      279.87      309.32     11.25 o 
  -8   6  -8       26.13      124.22     66.06 o 
  -7   6  -8      953.68      974.47    137.65 o 
  -6   6  -8     1159.02     1237.50     36.65 o 
  -5   6  -8      186.11      203.22     13.79 o 
  -4   6  -8      185.60      239.57     36.60 o 
  -3   6  -8       69.68      100.43     38.28 o 
  -2   6  -8      184.56      169.09     48.88 o 
  -1   6  -8      137.92      195.91     30.37 o 
   0   6  -8      858.92      807.14     29.73 o 
   1   6  -8      934.61      964.84     67.92 o 
   2   6  -8      668.67      680.49     71.68 o 
   3   6  -8     1677.80     1563.26    144.84 o 
   4   6  -8      499.22      509.29     32.75 o 
   5   6  -8      109.72      118.92    103.53 o 
   6   6  -8       43.44       51.02     67.70 o 
 -13   7  -8      228.60      234.45     31.11 o 
 -12   7  -8       49.24       76.74     54.24 o 
 -11   7  -8      175.21      282.57     66.19 o 
 -10   7  -8       99.63      100.19     33.30 o 
  -9   7  -8      390.72      357.56     38.42 o 
  -8   7  -8      528.13      552.25     37.19 o 
  -7   7  -8       39.16       52.31     16.48 o 
  -6   7  -8      218.07      287.17     44.99 o 
  -5   7  -8      352.96      337.27     44.31 o 
  -4   7  -8      341.06      332.29     31.87 o 
  -3   7  -8       12.70       81.89     35.35 o 
  -2   7  -8      783.21      750.96     23.53 o 
  -1   7  -8      309.83      286.07     12.05 o 
   0   7  -8      516.15      512.08     43.76 o 
   1   7  -8      470.19      515.85     32.60 o 
   2   7  -8      780.56      820.78    103.51 o 
   3   7  -8      509.58      585.72     68.40 o 
   4   7  -8     1053.03     1073.14     53.56 o 
   5   7  -8      225.89      270.35     48.40 o 
   6   7  -8       10.81        9.49     11.83 o 
   7   7  -8       20.05       53.94     62.21 o 
 -15   8  -8      110.95      135.34     21.07 o 
 -14   8  -8      190.53      191.31     30.79 o 
 -13   8  -8      286.64      362.84     76.87 o 
 -12   8  -8       16.90       17.86     17.61 o 
 -11   8  -8       52.04       46.89     24.01 o 
 -10   8  -8       28.72       45.04     19.46 o 
  -9   8  -8      273.15      265.46     44.24 o 
  -8   8  -8      139.52      281.42     64.15 o 
  -7   8  -8      113.13      167.95     31.75 o 
  -6   8  -8      225.03      249.56     19.35 o 
  -5   8  -8      125.71      143.65     16.53 o 
  -4   8  -8      600.26      567.89     15.21 o 
  -3   8  -8     1288.33     1153.83     86.82 o 
  -2   8  -8      435.60      383.70     61.15 o 
  -1   8  -8      314.48      312.11     20.72 o 
   0   8  -8      687.60      693.64     43.30 o 
   1   8  -8       76.79       70.76     31.31 o 
   2   8  -8      177.03      184.66     21.97 o 
   3   8  -8      441.96      463.60     23.02 o 
   4   8  -8       29.16       35.90     21.25 o 
   5   8  -8      118.46      117.82     72.87 o 
   6   8  -8       33.00      102.08     66.24 o 
   7   8  -8       66.54       92.48     47.82 o 
 -15   9  -8      186.37      164.70     28.10 o 
 -14   9  -8      120.33      110.73     48.87 o 
 -13   9  -8       78.59       96.78     22.15 o 
 -12   9  -8      318.30      358.83     68.44 o 
 -11   9  -8       17.18       43.89     21.40 o 
 -10   9  -8      312.55      360.96     82.63 o 
  -9   9  -8      395.86      399.98     19.29 o 
  -8   9  -8       33.69       24.91      9.48 o 
  -7   9  -8      170.33      220.18     26.91 o 
  -6   9  -8       98.07      178.91     44.02 o 
  -5   9  -8      117.30      111.93      2.95 o 
  -4   9  -8     1090.09     1198.55     29.17 o 
  -3   9  -8      368.34      368.25     20.19 o 
  -2   9  -8      377.62      383.03     34.26 o 
  -1   9  -8        4.09       11.50     10.90 o 
   0   9  -8      395.55      402.05     48.84 o 
   1   9  -8      295.16      369.22     51.83 o 
   2   9  -8      131.36      115.73     11.42 o 
   3   9  -8       60.74       73.69     47.70 o 
   4   9  -8       36.92      144.42     64.20 o 
   5   9  -8        3.63       22.52     21.36 o 
   6   9  -8       46.66       50.21     12.34 o 
 -15  10  -8      153.82      153.85     30.73 o 
 -14  10  -8       20.33       31.99     67.22 o 
 -13  10  -8      132.04      156.37     35.87 o 
 -12  10  -8       34.14       47.14     58.32 o 
 -11  10  -8       70.80       63.82     14.20 o 
 -10  10  -8       35.30       47.59     61.43 o 
  -9  10  -8      629.10      564.82     28.70 o 
  -8  10  -8       37.45       79.86     44.15 o 
  -7  10  -8       31.85       32.19      5.72 o 
  -6  10  -8      460.29      445.32     23.24 o 
  -5  10  -8      194.75      209.75     34.45 o 
  -4  10  -8      261.60      258.90     41.95 o 
  -3  10  -8       33.88       56.65     31.34 o 
  -2  10  -8       48.71       73.50     46.30 o 
  -1  10  -8     1142.21     1264.24     60.56 o 
   0  10  -8      131.29      123.86     20.20 o 
   1  10  -8      168.93      171.30     19.76 o 
   2  10  -8      100.20      176.76     33.33 o 
   3  10  -8       11.54        7.96      2.97 o 
   4  10  -8       63.57       90.83     38.53 o 
   5  10  -8       79.43       64.52     11.47 o 
 -14  11  -8       84.58       90.85     50.51 o 
 -13  11  -8       55.32       51.70     14.34 o 
 -12  11  -8       33.46      108.13     67.13 o 
 -11  11  -8      238.31      276.86     55.30 o 
 -10  11  -8      362.37      427.55     71.01 o 
  -9  11  -8      164.38      192.74     29.99 o 
  -8  11  -8      259.29      437.36    121.61 o 
  -7  11  -8       49.70       57.40     18.97 o 
  -6  11  -8       50.22      116.32     43.78 o 
  -5  11  -8      114.19       90.14     29.62 o 
  -4  11  -8        2.44       28.17     43.37 o 
  -3  11  -8      304.21      324.49     28.08 o 
  -2  11  -8      196.37      233.93     20.25 o 
  -1  11  -8      154.90      187.74     19.52 o 
   0  11  -8       26.69       51.88     26.51 o 
   1  11  -8      250.07      245.63     44.44 o 
   2  11  -8        9.92       38.11     31.67 o 
   3  11  -8       31.93       35.55     25.07 o 
 -14  12  -8        6.60       32.87    103.40 o 
 -13  12  -8       86.66      157.20     90.85 o 
 -12  12  -8       15.94       37.95     92.04 o 
 -11  12  -8       73.61       67.84      4.78 o 
 -10  12  -8      369.93      382.67     74.74 o 
  -9  12  -8       91.24      219.22     87.07 o 
  -8  12  -8       18.06       18.04     18.93 o 
  -7  12  -8       91.93      107.02      5.01 o 
  -6  12  -8      218.56      216.31     17.85 o 
  -5  12  -8      499.30      507.58     29.78 o 
  -4  12  -8      149.00      173.53     43.97 o 
  -3  12  -8      104.38      207.36     58.84 o 
  -2  12  -8      151.42      149.78     17.65 o 
  -1  12  -8       76.46       97.07     27.80 o 
   0  12  -8       27.10       47.48     26.85 o 
   1  12  -8       43.64       74.95     29.77 o 
   2  12  -8      174.92      157.23      7.96 o 
 -13  13  -8        6.62      120.43     99.51 o 
 -12  13  -8      188.12      166.48     35.57 o 
 -11  13  -8       56.33       50.51    105.79 o 
 -10  13  -8      909.98      846.26     68.50 o 
  -9  13  -8      276.14      326.13     35.77 o 
  -8  13  -8       52.42       93.50     40.49 o 
  -7  13  -8      163.82      230.08     39.91 o 
  -6  13  -8      113.96      119.21     38.41 o 
  -5  13  -8       97.06       90.89      9.56 o 
  -4  13  -8      179.94      164.87     27.23 o 
  -3  13  -8      170.16      183.89     20.37 o 
  -2  13  -8       21.68       30.50      9.56 o 
  -1  13  -8      169.19      261.90     84.88 o 
   0  13  -8       43.43       49.79     51.55 o 
 -12  14  -8       20.77       68.43    144.34 o 
 -11  14  -8      266.64      336.88    118.07 o 
 -10  14  -8       43.59       56.48     65.45 o 
  -9  14  -8      239.95      220.60    129.43 o 
  -8  14  -8       20.38       18.83     10.16 o 
  -7  14  -8       81.28      107.67     29.53 o 
  -6  14  -8       35.96       49.86     24.17 o 
  -5  14  -8       43.22      110.14     26.19 o 
  -4  14  -8       95.07      101.20     22.68 o 
  -3  14  -8       16.81       39.77     49.99 o 
  -2  14  -8      100.79      111.13     27.94 o 
  -9  15  -8       23.67      155.40    101.01 o 
  -8  15  -8       36.81       67.24     73.82 o 
  -7  15  -8       48.22       47.15     39.48 o 
  -6  15  -8       35.42      163.95     68.27 o 
  -5  15  -8       20.45       53.22     79.85 o 
  -1   1  -7     5717.02     5753.45     66.26 o 
   0   1  -7     3605.22     3208.73     62.19 o 
   1   1  -7       97.58       89.40     42.45 o 
  -3   2  -7     1702.13     1669.62    134.67 o 
  -2   2  -7      547.53      575.15      9.19 o 
  -1   2  -7     1757.12     1593.58     28.59 o 
   0   2  -7     1737.38     1609.45     34.23 o 
   1   2  -7      965.31     1024.84     38.30 o 
   2   2  -7      958.25     1003.36     26.38 o 
  -5   3  -7      197.64      171.01     34.95 o 
  -4   3  -7      920.27      829.48     18.70 o 
  -3   3  -7      234.91      286.16     54.40 o 
  -2   3  -7     2614.56     2210.83    134.77 o 
  -1   3  -7      743.76      830.22     35.85 o 
   0   3  -7      836.24      847.55     31.95 o 
   1   3  -7     1654.94     1607.52    126.86 o 
   2   3  -7     2146.32     2123.40    111.72 o 
   3   3  -7      629.12      671.05     52.91 o 
  -7   4  -7      456.48      546.23     32.95 o 
  -6   4  -7     2667.63     2606.87     73.38 o 
  -5   4  -7      388.05      387.10     39.67 o 
  -4   4  -7      613.90      610.76     39.08 o 
  -3   4  -7     3664.26     3067.85     52.30 o 
  -2   4  -7      360.06      326.77     13.50 o 
  -1   4  -7     2786.03     2664.41     42.04 o 
   0   4  -7     1875.86     1734.24     55.93 o 
   1   4  -7      492.21      616.65     50.14 o 
   2   4  -7     1156.32     1230.88     56.70 o 
   3   4  -7     1692.18     1630.32     81.91 o 
   4   4  -7      379.48      427.61     33.12 o 
  -9   5  -7      304.76      370.90     37.49 o 
  -8   5  -7      483.51      566.32     65.11 o 
  -7   5  -7      202.68      267.85     43.23 o 
  -6   5  -7       73.02       51.08     23.95 o 
  -5   5  -7      267.71      270.95     28.53 o 
  -4   5  -7        2.10       22.15     21.75 o 
  -3   5  -7      879.26      919.02     47.68 o 
  -2   5  -7      312.48      355.38     21.09 o 
  -1   5  -7      772.13      786.87     38.61 o 
   0   5  -7      259.31      268.60     39.80 o 
   1   5  -7     1540.85     1628.62     58.79 o 
   2   5  -7      518.16      536.68    101.84 o 
   3   5  -7     1172.46     1240.76     27.85 o 
   4   5  -7      265.20      296.18     23.02 o 
   5   5  -7      904.51     1054.28     62.13 o 
 -11   6  -7      168.17      224.29     62.49 o 
 -10   6  -7     1805.35     1820.00     78.64 o 
  -9   6  -7        9.39       59.80     37.19 o 
  -8   6  -7      717.84      840.99    102.92 o 
  -7   6  -7      539.14      522.57     28.96 o 
  -6   6  -7      545.16      553.09     12.88 o 
  -5   6  -7      486.22      464.66     28.56 o 
  -4   6  -7     1752.77     1530.29     66.42 o 
  -3   6  -7     1002.88     1018.53     77.70 o 
  -2   6  -7       31.96       96.55     59.35 o 
  -1   6  -7     1584.51     1496.53     51.83 o 
   0   6  -7     1373.86     1474.35     43.52 o 
   1   6  -7      544.61      423.70    239.89 o 
   2   6  -7      512.53      582.83     31.67 o 
   3   6  -7      394.25      403.19     37.36 o 
   4   6  -7      853.37      724.86    106.66 o 
   5   6  -7       14.68       46.66     19.46 o 
   6   6  -7       24.39       69.20     65.00 o 
 -13   7  -7      151.97      197.47     73.95 o 
 -12   7  -7      124.53      120.84     23.17 o 
 -11   7  -7      889.84     1000.07     59.39 o 
 -10   7  -7      186.61      189.54     16.44 o 
  -9   7  -7      475.11      686.07     65.78 o 
  -8   7  -7      248.36      231.27     51.54 o 
  -7   7  -7      104.89      109.89     26.86 o 
  -6   7  -7      378.33      387.09     44.23 o 
  -5   7  -7      472.59      518.87     43.33 o 
  -4   7  -7      240.33      370.76     48.88 o 
  -3   7  -7     1183.43     1322.98     24.46 o 
  -2   7  -7      298.62      485.22     58.46 o 
  -1   7  -7     1417.74     1274.20     42.89 o 
   0   7  -7       31.47       49.97     34.91 o 
   1   7  -7     1357.28     1268.71     32.19 o 
   2   7  -7      159.89      148.56     24.45 o 
   3   7  -7      217.43      261.88     42.30 o 
   4   7  -7      310.06      335.44     87.24 o 
   5   7  -7      625.93      542.46     18.24 o 
   6   7  -7      214.15      264.09     34.04 o 
   7   7  -7      182.16      210.83     46.30 o 
 -15   8  -7      136.40      113.28      5.83 o 
 -14   8  -7      421.09      400.66     29.27 o 
 -13   8  -7      312.13      279.83     28.10 o 
 -12   8  -7        2.93       18.01     34.88 o 
 -11   8  -7       85.85       96.17     37.36 o 
 -10   8  -7      543.35      471.95     62.80 o 
  -9   8  -7      259.09      261.54     21.08 o 
  -8   8  -7       39.93       36.48     38.84 o 
  -7   8  -7       91.18      135.49     14.90 o 
  -6   8  -7      159.17      182.25     13.75 o 
  -5   8  -7      398.80      450.56     38.45 o 
  -4   8  -7      297.28      405.08     45.42 o 
  -3   8  -7      617.00      654.80     38.82 o 
  -2   8  -7      289.62      299.74     25.12 o 
  -1   8  -7      399.13      680.87     68.32 o 
   0   8  -7       72.91      104.77     32.88 o 
   1   8  -7      332.96      361.90     66.43 o 
   2   8  -7      281.79      242.41     16.41 o 
   3   8  -7      123.99      133.05     37.05 o 
   4   8  -7       11.37       39.44     19.51 o 
   5   8  -7       16.72       16.23     12.59 o 
   6   8  -7      212.03      197.90     51.44 o 
   7   8  -7        1.54        1.24     25.38 o 
 -15   9  -7      379.31      385.29     75.75 o 
 -14   9  -7       36.45       98.03     53.95 o 
 -13   9  -7      131.78      211.38     47.81 o 
 -12   9  -7      101.71      100.27     26.75 o 
 -11   9  -7      284.51      279.04     47.98 o 
 -10   9  -7      365.36      432.12     51.57 o 
  -9   9  -7      592.31      846.97    124.87 o 
  -8   9  -7       21.27       18.18     12.48 o 
  -7   9  -7      870.43     1063.58     47.29 o 
  -6   9  -7      255.28      256.96     39.78 o 
  -5   9  -7      500.42      560.91     35.51 o 
  -4   9  -7       13.08       27.74     18.99 o 
  -3   9  -7     1476.66     1510.94     73.84 o 
  -2   9  -7       20.75       50.95     36.88 o 
  -1   9  -7       19.36       27.53     13.00 o 
   0   9  -7      660.69      646.11     18.90 o 
   1   9  -7      357.81      375.27     22.63 o 
   2   9  -7       88.64      102.66     33.70 o 
   3   9  -7      252.02      282.95     27.93 o 
   4   9  -7       18.42       18.83      5.71 o 
   5   9  -7       11.44       13.53     12.00 o 
   6   9  -7        1.05        7.88     15.45 o 
 -15  10  -7       12.01       24.55     52.09 o 
 -14  10  -7       91.85       85.77     57.81 o 
 -13  10  -7       87.85       88.07      6.72 o 
 -12  10  -7       72.00       90.00     69.55 o 
 -11  10  -7      148.53      165.38     52.46 o 
 -10  10  -7       61.20      164.15     64.16 o 
  -9  10  -7      142.07      185.88     27.06 o 
  -8  10  -7      886.51      860.49     33.70 o 
  -7  10  -7      767.57      899.66     91.03 o 
  -6  10  -7      316.78      260.59     39.00 o 
  -5  10  -7     2110.62     2010.46     70.02 o 
  -4  10  -7      143.66      124.42     35.57 o 
  -3  10  -7      529.97      567.70     36.09 o 
  -2  10  -7       73.40       95.07     27.89 o 
  -1  10  -7      100.41      202.24     77.02 o 
   0  10  -7      383.29      354.48      9.14 o 
   1  10  -7       91.29      127.67     35.49 o 
   2  10  -7      121.49      194.46     61.85 o 
   3  10  -7       14.56       55.48     77.33 o 
   4  10  -7       78.92       75.83     43.34 o 
   5  10  -7       31.59       54.40     51.96 o 
 -15  11  -7       18.73       32.27     34.37 o 
 -14  11  -7       49.49       81.29     97.13 o 
 -13  11  -7      254.94      316.85    139.00 o 
 -12  11  -7       49.21       54.69     56.48 o 
 -11  11  -7       39.92       55.59    102.80 o 
 -10  11  -7      153.61      127.14      6.13 o 
  -9  11  -7      395.28      443.75     51.29 o 
  -8  11  -7      329.63      306.03     18.88 o 
  -7  11  -7      803.28      808.98     22.97 o 
  -6  11  -7      220.55      202.38     24.43 o 
  -5  11  -7      628.00      628.16     48.96 o 
  -4  11  -7     1358.99     1470.13     52.16 o 
  -3  11  -7      807.78      732.42     12.95 o 
  -2  11  -7      356.67      318.78     11.61 o 
  -1  11  -7       25.09       25.07     11.81 o 
   0  11  -7       11.02       15.50     56.82 o 
   1  11  -7       34.87       37.88     15.75 o 
   2  11  -7      167.20      196.39     72.72 o 
   3  11  -7      120.63      107.00      7.17 o 
   4  11  -7       13.76       43.52     56.69 o 
 -14  12  -7        8.70       34.96     68.73 o 
 -13  12  -7       54.48       66.05     53.20 o 
 -12  12  -7       37.58       99.52     30.18 o 
 -11  12  -7      161.20      170.07    107.60 o 
 -10  12  -7      193.19      213.12     54.10 o 
  -9  12  -7       88.68      131.16     29.45 o 
  -8  12  -7      298.51      248.74     24.59 o 
  -7  12  -7      306.41      285.27     31.48 o 
  -6  12  -7      749.12      714.92     42.89 o 
  -5  12  -7       77.10       83.15     63.27 o 
  -4  12  -7      516.02      473.91     20.57 o 
  -3  12  -7       64.28      112.99     46.29 o 
  -2  12  -7       94.07      149.09     26.00 o 
  -1  12  -7       60.74       57.09     11.62 o 
   0  12  -7       32.92       33.23     37.73 o 
   1  12  -7       16.89       28.33     11.61 o 
   2  12  -7       91.63       96.16     27.94 o 
 -13  13  -7       35.83       61.56     46.02 o 
 -12  13  -7       93.26       91.15     37.96 o 
 -11  13  -7       53.95       63.06     40.35 o 
 -10  13  -7       87.14      167.07     97.43 o 
  -9  13  -7       57.22       56.33      9.71 o 
  -8  13  -7      356.81      429.57     55.08 o 
  -7  13  -7      190.81      192.32     24.66 o 
  -6  13  -7      189.09      175.97     36.32 o 
  -5  13  -7      121.61      239.36     60.89 o 
  -4  13  -7       88.08       90.26     45.88 o 
  -3  13  -7       28.62       28.00     16.32 o 
  -2  13  -7      100.54      167.17     30.71 o 
  -1  13  -7      145.84      138.23     12.99 o 
   0  13  -7       60.24       45.85     26.92 o 
 -12  14  -7       21.42       27.19     54.09 o 
 -11  14  -7       29.61       34.37     49.61 o 
 -10  14  -7      309.02      385.68     94.68 o 
  -9  14  -7      174.58      186.51    101.62 o 
  -8  14  -7       53.52       83.42     61.53 o 
  -7  14  -7       50.15       49.93     13.83 o 
  -6  14  -7       48.68       48.91     16.30 o 
  -5  14  -7      151.25      163.57     33.39 o 
  -4  14  -7       78.43      138.29     33.61 o 
  -3  14  -7       39.36       38.39     18.59 o 
  -2  14  -7       80.22       88.31    100.91 o 
 -11  15  -7       88.47      113.87    101.02 o 
 -10  15  -7       60.27       75.61    102.81 o 
  -9  15  -7      126.46      209.81    106.40 o 
  -8  15  -7       70.13      101.32     50.36 o 
  -7  15  -7       33.98       53.45     34.18 o 
  -6  15  -7      217.13      185.67      7.78 o 
  -5  15  -7       10.63       35.29     10.46 o 
  -4  15  -7       51.15       58.12     13.40 o 
   0   0  -6    84766.34    96372.46     96.08 o 
  -1   1  -6     1424.37     1393.50     54.91 o 
   0   1  -6     2753.29     2402.21     33.77 o 
   1   1  -6    11336.08    11195.20     84.91 o 
  -3   2  -6     1825.74     1822.45    108.08 o 
  -2   2  -6     2359.82     2153.66    127.70 o 
  -1   2  -6     5316.40     5013.11     40.40 o 
   0   2  -6      384.99      366.30      8.40 o 
   1   2  -6      694.09      737.73     61.53 o 
   2   2  -6     8243.82     7714.84    331.29 o 
  -5   3  -6        3.43       26.14     18.77 o 
  -4   3  -6      204.31      332.01     27.95 o 
  -3   3  -6     6758.95     6870.00     62.96 o 
  -2   3  -6      786.16      760.23     27.50 o 
  -1   3  -6     2750.68     2490.79     71.31 o 
   0   3  -6      506.36      610.29    101.39 o 
   1   3  -6      401.34      415.41     19.43 o 
   2   3  -6     2881.55     2328.42     36.70 o 
   3   3  -6       39.52       51.37     34.26 o 
  -7   4  -6      541.18      515.60     12.91 o 
  -6   4  -6     1067.47     1230.64     47.81 o 
  -5   4  -6      132.99      219.47     54.36 o 
  -4   4  -6      150.91      152.28     19.50 o 
  -3   4  -6      157.08      257.76     32.54 o 
  -2   4  -6     4701.94     4422.13     31.24 o 
  -1   4  -6      204.35      205.42     27.17 o 
   0   4  -6      541.45      504.08     19.94 o 
   1   4  -6      389.39      348.12      8.08 o 
   2   4  -6     1065.35     1292.76     49.67 o 
   3   4  -6     1597.63     1391.14     81.83 o 
   4   4  -6      946.60      950.40     87.85 o 
  -9   5  -6      306.09      320.55     50.98 o 
  -8   5  -6      307.44      344.61     45.86 o 
  -7   5  -6     1499.59     1528.96    142.44 o 
  -6   5  -6      577.73      558.77     61.32 o 
  -5   5  -6      212.50      236.88      6.53 o 
  -4   5  -6      236.15      270.10     33.73 o 
  -3   5  -6      328.59      325.39     19.95 o 
  -2   5  -6      642.88      704.27     26.52 o 
  -1   5  -6      143.28      200.80     25.67 o 
   0   5  -6     3497.74     3493.36     39.73 o 
   1   5  -6      142.66      147.57     24.10 o 
   2   5  -6      455.13      424.55     27.96 o 
   3   5  -6       88.36       86.15      8.78 o 
   4   5  -6       25.24       30.24     37.27 o 
   5   5  -6       64.08      104.61     88.08 o 
 -11   6  -6     1011.03     1126.00     70.77 o 
 -10   6  -6     1695.96     1732.52     60.21 o 
  -9   6  -6      101.63      145.65     26.51 o 
  -8   6  -6      786.39      925.02     72.41 o 
  -7   6  -6       28.89       77.95     28.31 o 
  -6   6  -6      349.99      385.52     48.15 o 
  -5   6  -6      602.73      540.76     14.52 o 
  -4   6  -6      442.51      646.48     58.59 o 
  -3   6  -6      218.46      216.33     17.04 o 
  -2   6  -6       78.47      184.00     34.31 o 
  -1   6  -6      690.32      670.32     30.88 o 
   0   6  -6     1872.91     1992.65     29.09 o 
   1   6  -6       55.07       81.55     35.42 o 
   2   6  -6      875.77      817.72     13.95 o 
   3   6  -6       42.92       68.58     47.81 o 
   4   6  -6      959.37     1051.47     50.47 o 
   5   6  -6      737.19      657.08     47.74 o 
   6   6  -6       14.56       33.43     83.17 o 
 -13   7  -6       62.37      101.99     26.13 o 
 -12   7  -6      910.04      834.35     39.51 o 
 -11   7  -6      764.95      720.38    144.93 o 
 -10   7  -6      158.20      239.12     43.62 o 
  -9   7  -6      195.87      329.70     73.86 o 
  -8   7  -6      616.98      610.79     38.00 o 
  -7   7  -6     1120.90     1356.85     50.89 o 
  -6   7  -6     1136.34      988.17     33.79 o 
  -5   7  -6     1577.84     1780.45     44.94 o 
  -4   7  -6     3349.78     3405.49     37.74 o 
  -3   7  -6      425.76      425.09     19.38 o 
  -2   7  -6      731.33      849.06     50.70 o 
  -1   7  -6      112.19      124.00     13.62 o 
   0   7  -6     1363.87     1217.11     16.07 o 
   1   7  -6       55.62      115.14     68.41 o 
   2   7  -6       33.69       66.52     32.72 o 
   3   7  -6      122.48      127.20      7.17 o 
   4   7  -6      552.31      542.32     25.92 o 
   5   7  -6      329.32      334.88     34.80 o 
   6   7  -6      275.69      296.12     11.27 o 
   7   7  -6      338.48      319.37     70.85 o 
 -15   8  -6      151.40      159.52     45.13 o 
 -14   8  -6      373.37      439.82     57.37 o 
 -13   8  -6      148.86      179.98     84.19 o 
 -12   8  -6      209.03      275.14     35.66 o 
 -11   8  -6      731.92      740.76     66.56 o 
 -10   8  -6      379.96      378.94     54.52 o 
  -9   8  -6      151.40      153.44     18.38 o 
  -8   8  -6      169.59      175.20     11.90 o 
  -7   8  -6      275.45      265.01     42.82 o 
  -6   8  -6      271.07      247.55     13.72 o 
  -5   8  -6     1262.58     1306.02     25.39 o 
  -4   8  -6      453.95      491.19     20.20 o 
  -3   8  -6      198.02      192.38     11.01 o 
  -2   8  -6      868.49      997.06     71.34 o 
  -1   8  -6        6.71       28.59     43.04 o 
   0   8  -6      392.42      490.60     54.72 o 
   1   8  -6       92.95       86.34     17.76 o 
   2   8  -6      232.10      296.15     40.92 o 
   3   8  -6      683.70      764.52     58.58 o 
   4   8  -6       95.94      125.37     37.65 o 
   5   8  -6      318.62      298.40     21.76 o 
   6   8  -6      260.82      250.59     33.28 o 
   7   8  -6       94.38      149.38     63.00 o 
 -15   9  -6       22.44       40.21     33.92 o 
 -14   9  -6      349.61      354.31     42.64 o 
 -13   9  -6      204.48      179.36     60.08 o 
 -12   9  -6      230.91      341.40     99.43 o 
 -11   9  -6      260.24      249.08     29.29 o 
 -10   9  -6      948.68      844.02     34.26 o 
  -9   9  -6      895.37      903.26     92.68 o 
  -8   9  -6       32.90       77.14     75.42 o 
  -7   9  -6      730.32     1025.06     50.98 o 
  -6   9  -6       40.83       40.31      5.36 o 
  -5   9  -6      194.74      292.42     16.50 o 
  -4   9  -6      248.01      254.97     25.75 o 
  -3   9  -6      176.94      156.15     24.21 o 
  -2   9  -6     1427.44     1347.10     26.92 o 
  -1   9  -6      109.48      104.51      7.64 o 
   0   9  -6     1506.99     1391.26     70.34 o 
   1   9  -6      194.64      300.96     68.06 o 
   2   9  -6      326.08      387.14     41.64 o 
   3   9  -6       19.16       25.44      6.55 o 
   4   9  -6       43.32       41.01      6.46 o 
   5   9  -6       91.84      113.46     54.82 o 
   6   9  -6      123.43      150.95     45.80 o 
 -15  10  -6      101.11      126.72    114.47 o 
 -14  10  -6       28.33       51.10     97.12 o 
 -13  10  -6        7.45       17.35     66.39 o 
 -12  10  -6      416.84      505.84     87.14 o 
 -11  10  -6      177.46      195.44     24.21 o 
 -10  10  -6      139.81      134.54     21.22 o 
  -9  10  -6      716.33      706.25     72.51 o 
  -8  10  -6       11.34       38.73     18.49 o 
  -7  10  -6      775.66      753.66     22.01 o 
  -6  10  -6      151.36      215.35     27.13 o 
  -5  10  -6      199.92      204.21     16.08 o 
  -4  10  -6       84.80      192.15     36.52 o 
  -3  10  -6      659.09      808.44     81.37 o 
  -2  10  -6      673.25      655.47     19.21 o 
  -1  10  -6      764.46      701.30    181.53 o 
   0  10  -6      243.15      230.99     10.31 o 
   1  10  -6      236.58      282.32     41.45 o 
   2  10  -6      324.53      346.65     46.70 o 
   3  10  -6       87.14       80.95     40.80 o 
   4  10  -6       83.48       95.41     60.20 o 
   5  10  -6       38.59       25.41      8.94 o 
 -15  11  -6       33.10       65.75     23.01 o 
 -14  11  -6      270.24      370.96    143.48 o 
 -13  11  -6       13.33       48.11     92.04 o 
 -12  11  -6       38.47       64.85    112.67 o 
 -11  11  -6       45.70       52.30     44.23 o 
 -10  11  -6       76.95      128.51    116.56 o 
  -9  11  -6      213.57      184.23     16.14 o 
  -8  11  -6     1116.38     1210.67     37.19 o 
  -7  11  -6      197.79      186.83     11.90 o 
  -6  11  -6      673.00      691.93     23.74 o 
  -5  11  -6      419.97      426.93     30.53 o 
  -4  11  -6      171.20      143.73     41.01 o 
  -3  11  -6      248.99      244.15     14.55 o 
  -2  11  -6      106.14      218.40     58.49 o 
  -1  11  -6       88.39       82.60     13.85 o 
   0  11  -6       48.86       44.74     57.18 o 
   1  11  -6        6.74        9.39      5.53 o 
   2  11  -6       76.56      132.97     32.09 o 
   3  11  -6       17.59       29.52     13.23 o 
   4  11  -6       70.63       58.57     19.47 o 
 -14  12  -6        0.94        2.39     79.19 o 
 -13  12  -6       20.02      174.52    124.62 o 
 -12  12  -6      130.54      136.89     86.97 o 
 -11  12  -6      140.40      186.80     57.68 o 
 -10  12  -6       51.15       49.61      3.89 o 
  -9  12  -6      122.90      120.96     11.94 o 
  -8  12  -6       16.82       42.23     46.72 o 
  -7  12  -6     1137.40     1045.28     29.56 o 
  -6  12  -6       83.69       92.42     34.07 o 
  -5  12  -6      375.02      369.20     57.52 o 
  -4  12  -6      176.60      193.37     13.91 o 
  -3  12  -6      231.34      245.99     48.20 o 
  -2  12  -6      439.26      392.70     88.24 o 
  -1  12  -6      228.69      316.25     66.12 o 
   0  12  -6      119.60      111.35     31.94 o 
   1  12  -6      176.09      171.90      5.42 o 
   2  12  -6       21.53       18.96      1.57 o 
 -14  13  -6       35.42       78.90     16.14 o 
 -13  13  -6       20.97       25.70      4.18 o 
 -12  13  -6       81.06      101.02    121.94 o 
 -11  13  -6       40.49       33.17      5.98 o 
 -10  13  -6      158.89      141.50     11.11 o 
  -9  13  -6       87.71      123.49     65.76 o 
  -8  13  -6        7.58       55.40     29.12 o 
  -7  13  -6      108.69      169.90     69.95 o 
  -6  13  -6      453.20      434.31     22.28 o 
  -5  13  -6       41.14       37.53     41.40 o 
  -4  13  -6      193.94      218.41     31.81 o 
  -3  13  -6       27.85       78.84     50.78 o 
  -2  13  -6       11.63        2.23     74.41 o 
  -1  13  -6      555.69      441.25     48.14 o 
   0  13  -6        0.75       13.48     17.28 o 
   1  13  -6       44.34       31.87     78.61 o 
 -13  14  -6       11.25        9.86     83.38 o 
 -12  14  -6        6.64       52.89     30.18 o 
 -11  14  -6       21.88       32.27    140.75 o 
 -10  14  -6       30.09       54.41     39.71 o 
  -9  14  -6       38.29       59.44     55.22 o 
  -8  14  -6        2.86       11.01     22.59 o 
  -7  14  -6      178.76      125.54     44.24 o 
  -6  14  -6      165.41      179.34     36.49 o 
  -5  14  -6      225.77      290.03     54.64 o 
  -4  14  -6       29.00       32.38     53.34 o 
  -3  14  -6      450.26      387.27     26.08 o 
  -2  14  -6       68.04       54.68     32.30 o 
  -1  14  -6      263.80      300.23     44.63 o 
 -11  15  -6       35.97       35.56     21.22 o 
 -10  15  -6       13.53       36.16    130.59 o 
  -9  15  -6       60.31       69.33    131.20 o 
  -8  15  -6      172.71      179.92     23.01 o 
  -7  15  -6       52.06       51.44      4.18 o 
  -6  15  -6        7.64        3.19     16.41 o 
  -5  15  -6      104.80       95.29      8.81 o 
  -4  15  -6       80.52       91.86     97.17 o 
  -1   1  -5     1828.92     1956.61     34.91 o 
   0   1  -5     1065.66     1313.14     66.10 o 
   1   1  -5       52.98      241.52     84.82 o 
  -3   2  -5     4602.48     4081.44     55.70 o 
  -2   2  -5       91.74      166.09     45.38 o 
  -1   2  -5     7313.42     7144.94     70.65 o 
   0   2  -5     2469.13     2323.25     20.48 o 
   1   2  -5     4233.77     4065.63     58.15 o 
   2   2  -5      864.63      877.86     26.21 o 
  -5   3  -5      766.51     1068.78     56.16 o 
  -3   3  -5     1665.17     1500.47     49.40 o 
  -2   3  -5      737.16      859.64     48.21 o 
  -1   3  -5     6484.27     5758.36     49.46 o 
   0   3  -5      531.72      560.87     29.55 o 
   1   3  -5     3863.10     3743.30     70.07 o 
   2   3  -5     2268.26     2443.09     68.52 o 
   3   3  -5      142.80      117.90     14.77 o 
  -7   4  -5     1157.03     1030.53     21.52 o 
  -6   4  -5     1342.20     1305.85    119.91 o 
  -5   4  -5      769.18      716.06     15.49 o 
  -4   4  -5      105.37      115.25      9.12 o 
  -3   4  -5     3000.21     2902.71     68.09 o 
  -2   4  -5     3138.65     3022.14     28.52 o 
  -1   4  -5     7451.01     7056.15    182.10 o 
   0   4  -5      118.36       93.94     69.45 o 
   1   4  -5     1453.42     1316.27     97.66 o 
   2   4  -5     1825.64     1621.59    110.39 o 
   3   4  -5      677.36      725.08     56.03 o 
   4   4  -5     1302.04     1163.36     37.89 o 
  -9   5  -5      843.93      843.76    154.41 o 
  -8   5  -5      120.61      209.20     46.19 o 
  -7   5  -5     3040.76     2944.13     40.73 o 
  -6   5  -5     1336.41     1460.00     65.70 o 
  -5   5  -5     3068.75     2646.47     82.00 o 
  -3   5  -5      278.06      565.05     80.74 o 
  -2   5  -5     2346.45     2361.06     58.87 o 
  -1   5  -5       66.19      130.57     32.00 o 
   0   5  -5      446.36      454.43     13.26 o 
   1   5  -5      404.39      432.80     12.63 o 
   2   5  -5      638.82      663.99     22.44 o 
   3   5  -5      335.67      423.95     77.54 o 
   4   5  -5      101.44      146.52     21.52 o 
   5   5  -5      523.86      563.26     16.75 o 
 -11   6  -5      440.68      451.88     40.71 o 
 -10   6  -5      827.27     1101.56     78.78 o 
  -9   6  -5     2215.95     2006.66     61.03 o 
  -8   6  -5      252.13      244.88     47.08 o 
  -7   6  -5      371.00      375.39     72.14 o 
  -6   6  -5     1955.34     1841.18     93.88 o 
  -5   6  -5     2231.18     2259.96     41.91 o 
  -4   6  -5      112.31      154.05     15.07 o 
  -3   6  -5      258.15      271.64     12.55 o 
  -2   6  -5      385.08      468.44     36.05 o 
  -1   6  -5      957.39      943.64     57.91 o 
   0   6  -5      177.02      191.15      4.69 o 
   1   6  -5      814.12      943.29     95.75 o 
   2   6  -5     1452.19     1347.98     31.61 o 
   3   6  -5     1604.82     1597.76     27.27 o 
   4   6  -5       63.13      118.69     31.37 o 
   5   6  -5       97.73      221.61     96.49 o 
   6   6  -5     1024.23      920.31     24.52 o 
 -13   7  -5      215.93      248.51     26.11 o 
 -12   7  -5      356.42      354.82     41.41 o 
 -11   7  -5     1769.63     1943.09     65.03 o 
 -10   7  -5      349.43      380.02     35.88 o 
  -9   7  -5      495.55      440.36      7.83 o 
  -8   7  -5     1944.16     2212.09     66.31 o 
  -7   7  -5      680.33      832.19     75.75 o 
  -6   7  -5      145.83      151.12     18.52 o 
  -5   7  -5     1549.17     1528.66     39.37 o 
  -4   7  -5      581.92      660.85     34.53 o 
  -3   7  -5      244.43      222.53     21.02 o 
  -2   7  -5     1365.20     1255.05     27.40 o 
  -1   7  -5      444.90      578.12     76.80 o 
   0   7  -5      734.20      983.88     72.46 o 
   1   7  -5     2087.09     2118.79     43.94 o 
   2   7  -5      158.03      264.76     49.96 o 
   3   7  -5      507.16      460.14     23.99 o 
   4   7  -5      226.53      233.00     41.70 o 
   5   7  -5      246.95      234.63     11.28 o 
   6   7  -5      111.69      110.52     16.77 o 
   7   7  -5      123.87      118.58     60.33 o 
 -15   8  -5       36.74       40.94     48.47 o 
 -14   8  -5       46.59       48.97      3.17 o 
 -13   8  -5      123.61      132.84     58.47 o 
 -12   8  -5      108.98       83.50     80.35 o 
 -11   8  -5      114.92      103.11     37.59 o 
 -10   8  -5       42.79       77.70     21.14 o 
  -9   8  -5     1090.88     1271.85     47.97 o 
  -8   8  -5      191.45      253.56     18.32 o 
  -7   8  -5     1416.97     1278.59     27.75 o 
  -6   8  -5     1338.74     1465.70     53.48 o 
  -5   8  -5      163.54      253.02     38.59 o 
  -4   8  -5     1147.89     1320.74     32.74 o 
  -3   8  -5     1069.54      994.03     10.98 o 
  -2   8  -5      758.81      933.60     56.16 o 
  -1   8  -5      472.06      460.75    123.79 o 
   0   8  -5       30.17       32.69     24.96 o 
   1   8  -5      143.10      182.18     60.17 o 
   2   8  -5       94.49      106.58     33.79 o 
   3   8  -5      546.98      557.48    109.88 o 
   4   8  -5       42.49       36.56     14.49 o 
   5   8  -5     1015.31      939.03     20.83 o 
   6   8  -5       36.80       30.28      7.65 o 
   7   8  -5      102.66      168.16     45.52 o 
 -15   9  -5       90.60      100.19     87.44 o 
 -14   9  -5      129.06      122.19     34.25 o 
 -13   9  -5      222.51      267.96     27.64 o 
 -12   9  -5       53.87       69.33     43.90 o 
 -11   9  -5      466.92      508.25     97.93 o 
 -10   9  -5      200.96      181.37     48.33 o 
  -9   9  -5      262.44      331.20     69.81 o 
  -8   9  -5      371.59      383.68     20.78 o 
  -7   9  -5      562.69      509.00     17.37 o 
  -6   9  -5     2372.16     2165.85     91.56 o 
  -5   9  -5      111.01      127.43     21.03 o 
  -4   9  -5        3.47        7.18      7.72 o 
  -3   9  -5     1312.28     1149.94     23.08 o 
  -2   9  -5      101.20      142.53     24.53 o 
  -1   9  -5     1080.88     1062.32     42.51 o 
   0   9  -5      991.22     1003.57     50.51 o 
   1   9  -5       91.94      108.38     31.58 o 
   2   9  -5      411.31      411.36    111.78 o 
   3   9  -5       99.96      165.03     43.56 o 
   4   9  -5        0.87        9.66      8.15 o 
   5   9  -5       61.82      129.18     37.48 o 
   6   9  -5       56.27       58.98      7.42 o 
 -15  10  -5       67.37      113.86     99.52 o 
 -14  10  -5       27.78       40.05     13.75 o 
 -13  10  -5      264.77      248.71     18.23 o 
 -12  10  -5       30.43       44.28     19.82 o 
 -11  10  -5        3.57       89.23     79.86 o 
 -10  10  -5       46.64       76.74     43.49 o 
  -9  10  -5      404.02      617.50     94.87 o 
  -8  10  -5      921.72      864.50     81.61 o 
  -7  10  -5      188.55      214.14     37.95 o 
  -6  10  -5      425.63      513.63     55.75 o 
  -5  10  -5       60.74       91.16     16.35 o 
  -4  10  -5      293.97      322.43     32.30 o 
  -3  10  -5      539.35      487.44     25.39 o 
  -2  10  -5      102.37       87.60     47.33 o 
  -1  10  -5      181.80      133.03     43.40 o 
   0  10  -5      349.24      328.16     12.24 o 
   1  10  -5      283.67      320.21     51.27 o 
   2  10  -5       17.91       23.99      7.02 o 
   3  10  -5      142.10      220.14     48.41 o 
   4  10  -5      183.77      187.70     57.07 o 
   5  10  -5       11.16       21.19     11.42 o 
 -15  11  -5       65.00       59.17     45.43 o 
 -14  11  -5       72.34      181.41    107.29 o 
 -13  11  -5      113.10      118.95     44.23 o 
 -12  11  -5      311.97      357.84    109.11 o 
 -11  11  -5        5.59       19.13    132.09 o 
 -10  11  -5       34.22       52.60     23.31 o 
  -9  11  -5       79.38       71.76     14.04 o 
  -8  11  -5      609.80      630.21     30.02 o 
  -7  11  -5       69.57       58.20      6.72 o 
  -6  11  -5      235.00      232.65     48.95 o 
  -5  11  -5     1878.90     1922.38     38.13 o 
  -4  11  -5      843.16      853.52     58.62 o 
  -3  11  -5      301.39      274.76     10.43 o 
  -2  11  -5       79.64       96.57     26.31 o 
  -1  11  -5      322.60      339.16     26.51 o 
   0  11  -5      154.66      166.97     53.38 o 
   1  11  -5      229.85      216.40     41.40 o 
   2  11  -5       76.44      109.15     44.26 o 
   3  11  -5       48.70       55.41     25.96 o 
   4  11  -5       83.65       75.57      6.59 o 
 -15  12  -5       10.44       25.70    130.89 o 
 -14  12  -5       20.35       51.10    121.03 o 
 -13  12  -5       63.90       59.17    136.88 o 
 -12  12  -5        6.58        3.29      4.18 o 
 -11  12  -5       12.86       31.68     56.48 o 
 -10  12  -5       24.20       36.77     28.80 o 
  -9  12  -5      180.11      232.87     51.00 o 
  -8  12  -5      110.65       85.54     16.89 o 
  -7  12  -5      438.97      576.03    109.98 o 
  -6  12  -5       65.09       88.03     44.71 o 
  -5  12  -5       27.21      121.55     99.42 o 
  -4  12  -5      250.61      272.65     26.79 o 
  -3  12  -5      630.66      599.56     53.69 o 
  -2  12  -5      107.02      125.69     60.34 o 
  -1  12  -5       12.40       10.27      3.29 o 
   0  12  -5       29.59      102.50     64.31 o 
   1  12  -5       79.08       87.60     47.34 o 
   2  12  -5       77.94      150.64     73.73 o 
   3  12  -5        1.51       10.48     17.70 o 
 -14  13  -5       20.15       93.54     52.30 o 
 -13  13  -5       22.06       34.67    139.56 o 
 -12  13  -5       14.73       47.22    109.08 o 
 -11  13  -5      107.35      149.14     47.52 o 
 -10  13  -5       14.16       16.31     21.97 o 
  -9  13  -5      400.55      340.51     20.18 o 
  -8  13  -5       30.10       37.12     21.40 o 
  -7  13  -5       19.42       44.94     68.22 o 
  -6  13  -5      157.38      186.91     28.34 o 
  -5  13  -5      164.66      211.66     28.16 o 
  -4  13  -5       37.74       31.99      6.28 o 
  -3  13  -5      176.42      172.72     35.25 o 
  -2  13  -5      155.53      209.59     81.47 o 
  -1  13  -5       91.11      107.32     40.20 o 
   0  13  -5       81.35      103.98     45.26 o 
   1  13  -5       78.24       96.58     74.08 o 
 -13  14  -5      102.23      121.04     43.63 o 
 -12  14  -5        0.63        7.47     61.56 o 
 -11  14  -5        5.49       15.54     69.03 o 
 -10  14  -5      117.65      151.49     26.11 o 
  -9  14  -5       27.79       26.05     49.04 o 
  -8  14  -5       36.23       64.31     64.62 o 
  -7  14  -5      170.53      181.20     71.34 o 
  -6  14  -5       49.99       65.15     51.58 o 
  -5  14  -5       74.93       70.04     49.13 o 
  -4  14  -5      211.00      203.69     21.22 o 
  -3  14  -5       51.24       92.56     54.22 o 
  -2  14  -5       71.54       73.20     38.75 o 
  -1  14  -5      246.42      225.83     77.78 o 
 -12  15  -5       13.09       41.54    119.54 o 
 -11  15  -5       24.41       50.50    104.00 o 
 -10  15  -5       59.43      113.86     27.79 o 
  -9  15  -5       68.87       87.57    120.44 o 
  -8  15  -5       64.59       57.98      6.13 o 
  -7  15  -5      180.56      149.91     58.19 o 
  -6  15  -5       88.74       93.97     63.35 o 
  -5  15  -5       14.16       18.82     23.48 o 
  -4  15  -5       79.16      109.07     82.87 o 
  -3  15  -5      150.71      180.11     36.14 o 
  -1   1  -4     1156.42     1359.24     40.75 o 
   0   1  -4     6403.95     5931.41    412.25 o 
   1   1  -4     4072.11     4133.84     49.72 o 
  -3   2  -4     4638.45     3990.95     17.77 o 
  -2   2  -4     6055.66     5788.04     52.18 o 
  -1   2  -4     5999.88     5109.16     46.06 o 
   0   2  -4     2205.79     2006.36     83.68 o 
   1   2  -4     2935.40     2883.67     90.92 o 
   2   2  -4       68.63      186.11     63.65 o 
  -5   3  -4      752.74      984.27     54.05 o 
  -4   3  -4      844.91      809.64     89.91 o 
  -3   3  -4    12034.40    11717.04     64.14 o 
  -2   3  -4     3946.10     3713.83     32.05 o 
  -1   3  -4     2569.85     3223.15    284.22 o 
   0   3  -4     1392.10     1210.70    160.28 o 
   1   3  -4      199.76      228.27     31.97 o 
   2   3  -4     1601.43     1494.71     28.81 o 
   3   3  -4      215.51      236.06     62.65 o 
  -7   4  -4     1719.66     1674.60    112.92 o 
  -6   4  -4     2782.89     2613.48     70.63 o 
  -5   4  -4     1311.05     1334.59     27.02 o 
  -4   4  -4       43.40       41.18     12.74 o 
  -3   4  -4     1747.99     1779.50     63.13 o 
  -2   4  -4     1271.51     1280.25     24.02 o 
  -1   4  -4      650.69      474.64    101.89 o 
   0   4  -4     1286.51     1209.71     79.28 o 
   1   4  -4     2485.83     2394.72     23.08 o 
   2   4  -4       13.30      111.98     37.84 o 
   3   4  -4      624.57      820.22     39.35 o 
   4   4  -4       99.18      124.33     51.78 o 
  -9   5  -4     1342.52     1459.43     57.50 o 
  -8   5  -4       87.82       96.42     22.10 o 
  -7   5  -4      693.04      660.17     21.93 o 
  -6   5  -4     1750.45     1881.34     44.30 o 
  -5   5  -4      582.36      604.82     46.03 o 
  -4   5  -4     3221.43     3080.77     57.42 o 
  -3   5  -4      547.94      476.80     33.24 o 
  -2   5  -4     2822.27     2602.13    121.59 o 
  -1   5  -4     2153.85     2079.13     89.67 o 
   0   5  -4     1414.86     1218.48     42.49 o 
   1   5  -4      855.09      926.39     64.62 o 
   2   5  -4      590.47      624.62    147.80 o 
   3   5  -4     2139.45     2262.68     61.11 o 
   4   5  -4      200.94      191.96      9.79 o 
   5   5  -4      309.80      396.96     47.07 o 
 -11   6  -4       26.03       45.69     24.50 o 
 -10   6  -4     1340.85     1462.68     30.27 o 
  -9   6  -4      135.17      155.69     39.15 o 
  -8   6  -4      276.08      317.00     24.02 o 
  -7   6  -4      141.78      199.24     22.64 o 
  -6   6  -4     3315.91     3006.28    202.10 o 
  -5   6  -4     3904.62     3725.41    113.86 o 
  -4   6  -4     3421.56     3164.19     64.71 o 
  -3   6  -4      727.36      600.14     95.97 o 
  -2   6  -4     2380.55     2312.19     69.83 o 
  -1   6  -4      141.88      147.97     11.90 o 
   0   6  -4     3524.92     3095.56     40.99 o 
   1   6  -4      133.91      187.52     37.39 o 
   2   6  -4      526.15      520.58     49.46 o 
   3   6  -4       19.61       20.50      7.57 o 
   4   6  -4       52.88      119.79     48.96 o 
   5   6  -4      164.98      252.83     68.55 o 
   6   6  -4      106.80       90.69     21.55 o 
 -13   7  -4       43.41       43.39     37.66 o 
 -12   7  -4      123.50      177.97     29.58 o 
 -11   7  -4      492.78      532.68     62.35 o 
 -10   7  -4       16.55       56.62     82.86 o 
  -9   7  -4      748.96      741.26     59.24 o 
  -8   7  -4      452.40      508.04     92.68 o 
  -7   7  -4      735.60      900.91     51.74 o 
  -6   7  -4      755.37     1021.39     69.37 o 
  -5   7  -4     3297.90     3081.99     28.64 o 
  -4   7  -4     2878.85     3124.71    108.89 o 
  -3   7  -4      284.03      248.80     54.32 o 
  -2   7  -4     3615.22     3281.77     83.66 o 
  -1   7  -4      598.71      604.93     26.52 o 
   0   7  -4      413.17      453.93     30.67 o 
   1   7  -4      272.06      312.84     32.80 o 
   2   7  -4       98.13       89.36     10.64 o 
   3   7  -4       49.67      140.31     36.04 o 
   4   7  -4      227.22      298.43     76.66 o 
   5   7  -4      337.18      369.10     25.84 o 
   6   7  -4      293.34      388.98     70.44 o 
   7   7  -4       10.32       20.62     36.44 o 
 -15   8  -4       65.92       67.51     20.74 o 
 -14   8  -4      204.35      210.46      4.18 o 
 -13   8  -4      478.25      521.62     64.74 o 
 -12   8  -4      504.90      661.76     84.47 o 
 -11   8  -4      451.54      428.43     28.11 o 
 -10   8  -4      313.03      284.95     23.89 o 
  -9   8  -4      373.51      290.20    110.54 o 
  -8   8  -4     2254.55     2045.80     26.88 o 
  -7   8  -4     2180.09     2042.10     39.87 o 
  -6   8  -4      453.77      492.58     39.29 o 
  -5   8  -4     1126.54     1218.23     50.72 o 
  -4   8  -4     1914.82     1847.88     30.83 o 
  -3   8  -4     1401.33     1377.71     75.64 o 
  -2   8  -4      620.59      664.95     22.46 o 
  -1   8  -4      232.24      204.98     18.28 o 
   0   8  -4      100.43      134.39     22.98 o 
   1   8  -4       52.52       68.75     54.70 o 
   2   8  -4        4.37        1.88     38.89 o 
   3   8  -4      274.45      281.30     29.67 o 
   4   8  -4      221.56      256.04     28.68 o 
   5   8  -4      298.60      327.77     28.30 o 
   6   8  -4       91.75      118.55     18.06 o 
   7   8  -4       85.68       89.29     36.03 o 
   8   8  -4        6.69       16.11     72.25 o 
 -16   9  -4       24.98       19.13     69.03 o 
 -15   9  -4       62.61       57.38      0.60 o 
 -14   9  -4       13.12       22.75     22.46 o 
 -13   9  -4       85.31       83.93      6.13 o 
 -12   9  -4       68.95       82.04     12.59 o 
 -11   9  -4      103.64      193.40     57.71 o 
 -10   9  -4      435.01      405.65     41.97 o 
  -9   9  -4      715.52      832.23     49.36 o 
  -8   9  -4       64.17       84.65     18.26 o 
  -7   9  -4      820.93      758.23     80.89 o 
  -6   9  -4      804.33      914.85    118.00 o 
  -5   9  -4      722.63      711.22     13.13 o 
  -4   9  -4      170.58      174.03     23.68 o 
  -3   9  -4       44.32       47.84     11.08 o 
  -2   9  -4       50.61      167.43     52.12 o 
  -1   9  -4       50.27       36.51     29.10 o 
   0   9  -4       36.87       37.86     13.61 o 
   1   9  -4      203.36      218.60     21.95 o 
   2   9  -4      557.28      482.43     39.05 o 
   3   9  -4        6.40       61.97     36.47 o 
   4   9  -4      109.78      149.70     43.18 o 
   5   9  -4      230.69      252.61     29.57 o 
   6   9  -4       11.26       12.60      4.48 o 
   7   9  -4       17.56       29.90     39.31 o 
 -15  10  -4       13.86       24.50     14.05 o 
 -14  10  -4      136.36      185.31     52.30 o 
 -13  10  -4      175.02      182.33     63.66 o 
 -12  10  -4      236.75      246.91     62.18 o 
 -11  10  -4       45.16       53.49     21.52 o 
 -10  10  -4      348.41      328.27     82.82 o 
  -9  10  -4     1131.53     1149.15     36.74 o 
  -8  10  -4     1740.21     1733.92     60.46 o 
  -7  10  -4      338.79      366.50     42.29 o 
  -6  10  -4      356.09      324.12     17.43 o 
  -5  10  -4       89.34       82.72     11.97 o 
  -4  10  -4      712.37      699.62     53.07 o 
  -3  10  -4      233.40      291.21     44.16 o 
  -2  10  -4     1056.04     1000.93     26.64 o 
  -1  10  -4      228.42      178.21     25.99 o 
   0  10  -4      420.53      374.85     58.03 o 
   1  10  -4       63.33      103.22     47.95 o 
   2  10  -4      326.97      271.95     51.25 o 
   3  10  -4       28.07       33.68     13.10 o 
   4  10  -4       21.72       22.83     21.84 o 
   5  10  -4       92.03       87.45     24.61 o 
 -15  11  -4       11.73       18.23     13.45 o 
 -14  11  -4       53.70      183.20    115.95 o 
 -13  11  -4        8.24        8.37     41.24 o 
 -12  11  -4       56.48       51.10     62.76 o 
 -11  11  -4      169.07      131.51     43.94 o 
 -10  11  -4      321.73      367.41     44.18 o 
  -9  11  -4      105.90      180.15     42.35 o 
  -8  11  -4       21.34       32.90     29.55 o 
  -7  11  -4      441.17      416.14     19.00 o 
  -6  11  -4      285.74      303.46     62.13 o 
  -5  11  -4      208.98      276.73     31.02 o 
  -4  11  -4      122.57      135.60     61.64 o 
  -3  11  -4       81.69       72.33      5.99 o 
  -2  11  -4      252.87      243.80     17.86 o 
  -1  11  -4      183.10      274.27     67.70 o 
   0  11  -4       62.18       86.35     40.20 o 
   1  11  -4      295.01      248.29     27.09 o 
   2  11  -4       89.49       89.92     32.23 o 
   3  11  -4      511.38      523.08     95.22 o 
   4  11  -4       40.25       85.18     64.24 o 
 -15  12  -4        9.82       43.93    147.33 o 
 -14  12  -4      151.77      198.46     69.34 o 
 -13  12  -4        9.80        8.07     11.95 o 
 -12  12  -4      168.05      209.82     85.18 o 
 -11  12  -4      305.57      321.06     21.22 o 
 -10  12  -4      225.66      290.47     75.18 o 
  -9  12  -4      185.65      174.93     18.12 o 
  -8  12  -4      113.78      223.17     55.59 o 
  -7  12  -4      376.31      400.89     27.07 o 
  -6  12  -4       13.02       18.92     24.24 o 
  -5  12  -4      138.01      184.05     42.37 o 
  -4  12  -4       31.14       42.86      7.92 o 
  -3  12  -4       78.13      114.61     96.55 o 
  -2  12  -4      111.98      138.99     56.02 o 
  -1  12  -4      262.23      289.70     53.55 o 
   0  12  -4      203.12      243.32     47.47 o 
   1  12  -4      527.27      514.99     25.80 o 
   2  12  -4       49.89       90.58     58.95 o 
   3  12  -4       10.08       17.92    102.84 o 
 -14  13  -4       22.07       28.09    147.03 o 
 -12  13  -4       77.51       71.73      1.20 o 
 -11  13  -4       34.84       36.76     11.66 o 
 -10  13  -4        8.38       41.80     43.41 o 
  -9  13  -4       13.68       34.26     33.90 o 
  -8  13  -4       46.76       64.65     35.54 o 
  -7  13  -4       63.80       65.54     20.62 o 
  -6  13  -4      142.65      177.19     42.29 o 
  -5  13  -4      108.40      137.12     27.21 o 
  -4  13  -4      285.45      248.22      7.36 o 
  -3  13  -4       17.63       41.90     40.23 o 
  -2  13  -4      123.34       98.35     22.11 o 
  -1  13  -4      112.21      118.74     23.40 o 
   0  13  -4       41.31       87.20     55.14 o 
   1  13  -4        6.24        1.10     12.10 o 
 -13  14  -4       43.49       50.51     67.84 o 
 -12  14  -4        8.61       15.54    115.95 o 
 -11  14  -4       20.92       30.18     60.37 o 
 -10  14  -4        5.05       17.63     29.67 o 
  -9  14  -4       53.71       85.79     33.63 o 
  -8  14  -4       23.15       20.01     31.03 o 
  -7  14  -4       17.22       17.81     16.30 o 
  -6  14  -4       30.68       41.32     45.03 o 
  -5  14  -4       49.92       44.99     52.40 o 
  -4  14  -4       46.51       42.57      7.62 o 
  -3  14  -4       18.28       22.76     45.64 o 
  -2  14  -4       31.60       50.99     56.32 o 
  -1  14  -4       25.50       28.65     21.55 o 
 -12  15  -4       66.68       87.86    132.99 o 
 -11  15  -4       36.29       54.36     49.98 o 
 -10  15  -4      124.18      107.00     25.70 o 
  -9  15  -4       28.51       31.19     20.43 o 
  -8  15  -4       25.09       47.46     33.12 o 
  -7  15  -4       25.99       34.76     20.47 o 
  -6  15  -4       93.88       93.22     25.21 o 
  -5  15  -4      389.84      433.62     48.28 o 
  -4  15  -4       11.49       23.99     23.01 o 
  -3  15  -4       22.79       31.40     23.53 o 
  -9  16  -4      120.89      140.73     51.46 o 
  -8  16  -4        9.00       13.82     10.42 o 
  -7  16  -4      128.63      121.98     40.80 o 
   0   0  -3      283.26      298.26     71.57 o 
  -1   1  -3     3540.49     3701.64     16.77 o 
   0   1  -3     3276.84     3125.73     26.31 o 
   1   1  -3     4712.81     5102.89     61.84 o 
  -3   2  -3     3733.62     3977.81    167.91 o 
  -1   2  -3     2994.02     2926.73     56.14 o 
   0   2  -3     1130.41      900.02     86.03 o 
   1   2  -3     4748.14     4533.60    129.90 o 
   2   2  -3    18026.46    17681.72    192.41 o 
  -5   3  -3     2108.46     2051.20     47.90 o 
  -4   3  -3     9637.21     9809.76     77.60 o 
  -3   3  -3     2380.59     2345.25     75.28 o 
  -2   3  -3     8385.64     9504.99     70.75 o 
   1   3  -3     2296.68     2300.49    420.69 o 
   2   3  -3     1007.12     1110.19     80.37 o 
   3   3  -3     1723.46     1616.38     92.10 o 
  -7   4  -3     1747.62     1989.23     71.83 o 
  -6   4  -3     5088.98     5706.86    224.65 o 
  -5   4  -3      404.03      395.60     56.49 o 
  -4   4  -3     1163.80     1040.88     22.07 o 
  -3   4  -3    11285.17    11251.91    220.08 o 
  -2   4  -3    18505.69    17622.10     30.24 o 
  -1   4  -3     1960.99     1855.98     26.51 o 
   0   4  -3     1171.22     1101.65     40.50 o 
   1   4  -3     2119.91     2054.11    167.79 o 
   2   4  -3      273.60      247.29     17.41 o 
   3   4  -3     5679.80     5306.91    426.76 o 
   4   4  -3     3463.49     3241.04     42.26 o 
  -9   5  -3      254.63      331.89     55.88 o 
  -8   5  -3     1258.79     1384.17     40.26 o 
  -7   5  -3     1765.69     1685.20     42.98 o 
  -6   5  -3     2778.44     2521.55     55.71 o 
  -5   5  -3      528.14      616.14    103.00 o 
  -4   5  -3      738.45      965.73     73.49 o 
  -3   5  -3     1557.37     1369.29     96.05 o 
  -2   5  -3     3556.18     3174.19     60.13 o 
  -1   5  -3     5769.70     5369.11     67.66 o 
   0   5  -3      692.69      827.69     73.45 o 
   1   5  -3      351.73      317.54     53.48 o 
   2   5  -3      174.74      160.38     23.25 o 
   3   5  -3      915.84     1121.10     47.51 o 
   4   5  -3      861.09      842.08     25.36 o 
   5   5  -3      116.96      145.88     28.10 o 
 -11   6  -3      509.19      494.41     51.86 o 
 -10   6  -3      516.81      558.41     76.00 o 
  -9   6  -3      237.03      322.80     69.63 o 
  -8   6  -3     1756.44     1614.89     88.87 o 
  -7   6  -3     1466.61     1612.03     38.71 o 
  -6   6  -3     1095.33     1106.27     52.14 o 
  -5   6  -3     1653.07     1491.36     45.66 o 
  -4   6  -3     1731.05     1936.59     47.52 o 
  -3   6  -3     2026.48     1875.63     32.93 o 
  -2   6  -3     1155.97     1267.82     49.47 o 
  -1   6  -3     1464.43     1568.41     42.56 o 
   0   6  -3     4184.02     4055.00     33.48 o 
   1   6  -3     1880.91     1946.70     54.04 o 
   2   6  -3      476.38      421.59     15.62 o 
   3   6  -3      231.89      284.57     40.01 o 
   4   6  -3      215.81      212.27     16.05 o 
   5   6  -3      255.54      286.99     24.14 o 
   6   6  -3       82.54       92.97     19.79 o 
 -13   7  -3      236.41      223.60     97.64 o 
 -12   7  -3      420.57      453.27     51.06 o 
 -11   7  -3      221.97      234.58     22.94 o 
 -10   7  -3      382.83      470.01     90.00 o 
  -9   7  -3      208.98      290.82     63.40 o 
  -8   7  -3      879.89      853.40     67.61 o 
  -7   7  -3       41.35      113.23     27.19 o 
  -6   7  -3      763.36      724.15     69.54 o 
  -5   7  -3     1145.90     1196.44     35.06 o 
  -4   7  -3     2824.20     2520.82     27.43 o 
  -3   7  -3      187.58      178.65     15.85 o 
  -2   7  -3     1120.32      998.49     16.08 o 
  -1   7  -3     2171.85     2020.40    103.26 o 
   0   7  -3      381.84      453.11     50.20 o 
   1   7  -3       17.36       40.27     45.29 o 
   2   7  -3      193.77      219.09     21.05 o 
   3   7  -3      828.64      738.16     27.57 o 
   4   7  -3      394.13      419.96     33.09 o 
   5   7  -3      150.43      248.63     57.86 o 
   6   7  -3       23.87      109.58     49.49 o 
   7   7  -3       38.73       35.80     12.75 o 
 -15   8  -3       51.17       42.52     41.84 o 
 -14   8  -3       93.49      103.75     81.03 o 
 -13   8  -3       70.46      102.35     52.61 o 
 -12   8  -3      277.54      264.43     66.77 o 
 -11   8  -3      135.57      172.80     80.05 o 
 -10   8  -3      154.40      205.10     25.52 o 
  -9   8  -3      323.40      291.73     18.16 o 
  -8   8  -3      203.17      205.31     19.78 o 
  -7   8  -3       46.41       36.87     15.11 o 
  -6   8  -3      241.88      246.96     23.86 o 
  -5   8  -3     1844.12     1764.58     36.49 o 
  -4   8  -3     2667.61     2506.05    118.00 o 
  -2   8  -3      313.86      363.33     19.90 o 
  -1   8  -3      312.78      583.45     73.55 o 
   0   8  -3      766.21      686.02     38.75 o 
   1   8  -3     1417.10     1517.88     88.99 o 
   2   8  -3      376.42      349.03     16.12 o 
   3   8  -3      812.70     1025.35    107.00 o 
   4   8  -3      339.25      322.67     20.50 o 
   5   8  -3      100.85      178.90     35.71 o 
   6   8  -3       12.11       53.98     78.83 o 
   7   8  -3      136.43      135.16     39.75 o 
   8   8  -3       63.87       67.27     85.38 o 
 -16   9  -3       64.07       71.73     53.49 o 
 -15   9  -3       54.61       76.81     72.32 o 
 -14   9  -3       88.85      121.94    146.74 o 
 -13   9  -3        2.30       19.23     24.34 o 
 -12   9  -3       43.04      153.41     88.53 o 
 -11   9  -3      113.31      127.55     47.97 o 
 -10   9  -3      468.73      503.20     73.51 o 
  -9   9  -3      241.21      213.09     19.63 o 
  -8   9  -3     2176.16     1940.02     63.20 o 
  -7   9  -3       47.53       44.06      9.04 o 
  -6   9  -3      301.28      303.36     17.77 o 
  -5   9  -3       24.33       22.31     11.20 o 
  -4   9  -3      114.46      191.98     27.74 o 
  -3   9  -3      191.36      226.38     19.95 o 
  -2   9  -3      220.27      221.34     26.40 o 
  -1   9  -3      305.61      333.25     26.41 o 
   0   9  -3      573.51      578.39     41.41 o 
   1   9  -3      184.59      231.76     47.38 o 
   2   9  -3      370.23      427.97     43.08 o 
   3   9  -3      323.98      321.29     21.32 o 
   4   9  -3       85.51       76.89      4.07 o 
   5   9  -3       79.29      107.43     34.34 o 
   6   9  -3       41.97       42.59     66.98 o 
   7   9  -3        5.76       22.20     17.75 o 
 -16  10  -3       89.17       82.49     26.60 o 
 -15  10  -3       18.06      144.34     92.94 o 
 -14  10  -3       28.71       42.73     66.64 o 
 -13  10  -3        6.94       23.61     75.31 o 
 -12  10  -3       27.51       26.90      0.60 o 
 -11  10  -3      789.66      732.89     54.14 o 
 -10  10  -3      149.36      147.29     28.55 o 
  -9  10  -3      341.81      377.54     35.86 o 
  -8  10  -3      513.70      449.26     10.06 o 
  -7  10  -3      472.17      473.53     33.36 o 
  -6  10  -3        7.05       44.07     23.38 o 
  -5  10  -3      180.44      196.57     11.62 o 
  -4  10  -3      775.52      817.27     28.82 o 
  -3  10  -3      649.06      567.90     15.07 o 
  -2  10  -3      535.53      530.46     20.95 o 
  -1  10  -3      582.72      672.33     50.12 o 
   0  10  -3      277.73      332.23     45.94 o 
   1  10  -3      445.18      474.51     63.42 o 
   2  10  -3      103.92      118.00     35.35 o 
   3  10  -3      149.01      163.00     56.20 o 
   4  10  -3       18.18       20.38     13.19 o 
   5  10  -3       68.81       68.92     54.33 o 
   6  10  -3       35.51       47.67     25.51 o 
 -15  11  -3       32.34       31.38     87.56 o 
 -14  11  -3       14.92       54.09    115.95 o 
 -13  11  -3      319.80      306.72     24.21 o 
 -12  11  -3      205.40      226.57     15.24 o 
 -11  11  -3        4.65       11.06     31.68 o 
 -10  11  -3      140.32      211.54     45.19 o 
  -9  11  -3      499.53      491.62     20.75 o 
  -8  11  -3      554.95      550.60     48.00 o 
  -7  11  -3      243.44      331.98     53.08 o 
  -6  11  -3      203.53      220.16     29.06 o 
  -5  11  -3       40.90       46.44     52.29 o 
  -4  11  -3      282.58      263.01     45.44 o 
  -3  11  -3      188.74      198.93     44.39 o 
  -2  11  -3      278.11      341.10    112.40 o 
  -1  11  -3      460.62      501.43     43.16 o 
   0  11  -3      356.25      387.39     29.30 o 
   1  11  -3        7.32       22.59     23.74 o 
   2  11  -3      351.04      331.65     47.23 o 
   3  11  -3       26.24       57.31     35.01 o 
   4  11  -3       28.79       30.01     17.18 o 
 -15  12  -3      207.00      196.97     22.42 o 
 -14  12  -3       70.90       97.43    147.34 o 
 -13  12  -3       85.53       89.06     52.00 o 
 -12  12  -3       51.81      131.20     78.60 o 
 -11  12  -3       83.56      135.68     52.60 o 
 -10  12  -3      675.47      625.23     22.28 o 
  -9  12  -3      262.26      349.35     53.80 o 
  -8  12  -3      818.92      873.29     51.07 o 
  -7  12  -3      154.90      283.27     50.84 o 
  -6  12  -3       32.55       43.01     22.69 o 
  -5  12  -3      258.17      226.00     68.01 o 
  -4  12  -3      423.57      383.97     45.45 o 
  -3  12  -3       86.15      148.51     41.76 o 
  -2  12  -3       71.02       70.44      3.75 o 
  -1  12  -3      244.10      273.75     20.90 o 
   0  12  -3      163.67      145.92     24.06 o 
   1  12  -3       44.39      129.21     40.25 o 
   2  12  -3       61.71       64.29      2.98 o 
   3  12  -3      184.07      183.75      4.88 o 
 -14  13  -3       38.51       61.86     90.85 o 
 -13  13  -3       10.18        7.47    144.34 o 
 -12  13  -3      101.06      106.99      9.86 o 
 -11  13  -3      368.73      368.92     79.82 o 
 -10  13  -3      263.27      275.47     94.61 o 
  -9  13  -3        2.10       18.19     33.07 o 
  -8  13  -3      121.92      133.37     37.18 o 
  -7  13  -3        2.85       12.03     11.81 o 
  -6  13  -3      109.18      122.87     28.54 o 
  -5  13  -3       76.49      150.80     57.53 o 
  -4  13  -3      207.10      193.19      3.61 o 
  -3  13  -3       44.75      125.74     63.34 o 
  -2  13  -3      203.89      293.33     73.27 o 
  -1  13  -3       24.42       25.91     47.96 o 
   0  13  -3       42.39      160.32     73.47 o 
   1  13  -3      229.92      233.73     41.40 o 
 -14  14  -3      124.00      123.43      7.77 o 
 -13  14  -3       80.88      111.77    147.64 o 
 -12  14  -3       73.45       59.47     38.85 o 
 -11  14  -3       33.65       71.30     79.99 o 
 -10  14  -3        3.82       24.63     35.50 o 
  -9  14  -3       17.96       17.04     56.41 o 
  -8  14  -3       79.14       85.43     21.56 o 
  -7  14  -3      155.80      157.72     47.07 o 
  -6  14  -3       32.03       43.45     18.95 o 
  -5  14  -3       54.55       41.97     23.27 o 
  -4  14  -3      129.35      120.34     46.43 o 
  -3  14  -3       48.56      104.05     44.90 o 
  -2  14  -3      151.90      219.00     96.61 o 
  -1  14  -3       97.16       84.45     32.88 o 
   0  14  -3       60.24       45.56     96.45 o 
 -12  15  -3       89.47      115.66     22.71 o 
 -11  15  -3       22.88       39.66     25.86 o 
 -10  15  -3       13.42       55.73     27.59 o 
  -9  15  -3       23.90       25.81     10.01 o 
  -8  15  -3       87.21      112.27     92.78 o 
  -7  15  -3       14.27       31.81     20.98 o 
  -6  15  -3        3.26       30.00     57.55 o 
  -5  15  -3       29.84       27.91     32.16 o 
  -4  15  -3       49.28       39.54     40.12 o 
  -3  15  -3      240.33      254.06     40.34 o 
 -10  16  -3       30.25       45.42     23.31 o 
  -9  16  -3       11.21       27.50     19.23 o 
  -8  16  -3       51.14       51.02      2.52 o 
  -7  16  -3       21.75       21.84     18.83 o 
  -6  16  -3       44.51       42.51     67.93 o 
   0   1  -2    19050.02    21750.45     88.23 o 
   1   1  -2     4946.86     5875.28    249.05 o 
  -3   2  -2    13332.62    13342.64    277.44 o 
  -2   2  -2      464.00      598.18     46.79 o 
  -1   2  -2     3702.70     3575.08    110.35 o 
   0   2  -2     8254.74     7831.90    249.44 o 
   1   2  -2    10237.01     9799.27    176.27 o 
   2   2  -2    13725.73    13256.71    356.46 o 
  -5   3  -2     1635.96     1512.90     34.40 o 
  -4   3  -2      790.75     1183.34     80.48 o 
  -3   3  -2    22805.94    22144.15    436.14 o 
  -2   3  -2    11451.44    11322.70    101.14 o 
  -1   3  -2     3259.43     2537.10     64.98 o 
   0   3  -2     5918.10     6433.04     94.80 o 
   1   3  -2     3923.94     4002.32    354.31 o 
   2   3  -2     2558.41     2615.94     56.35 o 
   3   3  -2     2202.10     2267.53     49.08 o 
  -7   4  -2     1633.00     1609.14     17.09 o 
  -6   4  -2       86.75      193.47     49.89 o 
  -5   4  -2     3044.04     3468.65    200.86 o 
  -4   4  -2      897.35      955.90     98.37 o 
  -3   4  -2     5021.54     4729.76    145.31 o 
  -2   4  -2     5877.69     6151.74    107.20 o 
  -1   4  -2      299.95      279.17     41.11 o 
   0   4  -2     1263.53     1243.74     79.02 o 
   1   4  -2     4284.07     4572.70    389.28 o 
   2   4  -2     1513.75     1519.35     46.68 o 
   3   4  -2     1731.68     1962.15     79.77 o 
   4   4  -2     2284.43     2210.15     74.58 o 
  -9   5  -2       40.49       55.76     41.07 o 
  -8   5  -2      112.66      163.41     27.11 o 
  -7   5  -2       49.40       88.26     46.09 o 
  -6   5  -2     1032.16      958.68    136.07 o 
  -5   5  -2        6.30       84.20     34.82 o 
  -4   5  -2     3064.36     3131.02     45.72 o 
  -3   5  -2     1822.38     1907.02     92.00 o 
  -2   5  -2     2093.54     1923.49     52.73 o 
  -1   5  -2      502.78      460.43    130.52 o 
   0   5  -2     2155.89     1892.73     15.90 o 
   1   5  -2      428.96      484.45     21.30 o 
   2   5  -2     4706.93     4377.84     29.56 o 
   3   5  -2     2750.42     2671.62     46.12 o 
   4   5  -2      282.94      343.76     50.71 o 
   5   5  -2      517.91      447.99    100.03 o 
 -11   6  -2       48.90       52.91     12.04 o 
 -10   6  -2      596.36      615.28     30.31 o 
  -9   6  -2      423.20      383.79     85.53 o 
  -8   6  -2     1181.33     1018.19     39.56 o 
  -7   6  -2      641.22      634.87     39.41 o 
  -6   6  -2     2418.52     2339.59    104.66 o 
  -5   6  -2     4897.02     4511.15     28.00 o 
  -4   6  -2       81.00      203.25     33.63 o 
  -3   6  -2       54.65      114.01     28.77 o 
  -2   6  -2      458.63      436.16     20.47 o 
  -1   6  -2      143.19      184.38     24.35 o 
   0   6  -2      963.21      937.60     43.27 o 
   1   6  -2     1351.34     1380.77    106.21 o 
   2   6  -2      188.32      250.50     32.77 o 
   3   6  -2     1034.84     1041.15     75.77 o 
   4   6  -2      463.99      465.50     41.63 o 
   5   6  -2      831.83      698.10     50.26 o 
   6   6  -2       93.62      154.16     46.15 o 
 -13   7  -2      255.06      276.78     40.80 o 
 -12   7  -2      395.58      362.67     43.24 o 
 -11   7  -2      523.57      461.34      8.74 o 
 -10   7  -2     1046.60      996.29     79.73 o 
  -9   7  -2      682.52      879.20     60.91 o 
  -8   7  -2      110.87      135.87     15.27 o 
  -7   7  -2      756.85     1054.38     73.13 o 
  -6   7  -2      905.67      919.23     91.95 o 
  -5   7  -2      756.11      844.00     22.16 o 
  -4   7  -2      341.67      313.24     28.16 o 
  -3   7  -2      310.01      293.34     22.65 o 
  -2   7  -2     1979.72     1828.18     75.76 o 
  -1   7  -2     1754.00     1780.71     32.99 o 
   0   7  -2      800.28      717.33     80.92 o 
   1   7  -2     1413.30     1363.61    147.16 o 
   2   7  -2      762.63      819.22    117.56 o 
   3   7  -2      967.02     1008.58     58.75 o 
   4   7  -2      625.52      647.61     48.16 o 
   5   7  -2      266.86      354.34     60.06 o 
   6   7  -2       55.02      101.56     52.66 o 
   7   7  -2       12.78       28.21     54.03 o 
 -15   8  -2       20.33       40.82     53.13 o 
 -14   8  -2        4.09        5.78     31.21 o 
 -13   8  -2      116.63      127.54     52.63 o 
 -12   8  -2      198.85      247.43     54.32 o 
 -11   8  -2       97.28      119.20     48.62 o 
 -10   8  -2      982.24      996.13     41.90 o 
  -9   8  -2      122.88       98.49     21.61 o 
  -8   8  -2       13.16       21.23     54.52 o 
  -7   8  -2     1354.26     1344.55     43.08 o 
  -6   8  -2      392.60      602.14     48.53 o 
  -5   8  -2       82.25       85.74     19.39 o 
  -4   8  -2        6.45        6.72      7.34 o 
  -3   8  -2      958.94     1220.57     42.32 o 
  -2   8  -2       88.76      114.45     31.77 o 
  -1   8  -2      562.63      525.73     43.94 o 
   0   8  -2     2261.10     1985.75    152.33 o 
   1   8  -2      277.81      312.33     36.66 o 
   2   8  -2       71.31       95.42     14.00 o 
   3   8  -2       29.60      124.39     30.35 o 
   4   8  -2        5.71        8.57     11.42 o 
   5   8  -2      262.35      332.90     77.95 o 
   6   8  -2       49.81       96.78     62.18 o 
   7   8  -2       89.82      231.53     82.38 o 
   8   8  -2       41.80       42.14     10.16 o 
 -16   9  -2      108.33      104.60    148.54 o 
 -15   9  -2      173.78      217.29     92.36 o 
 -14   9  -2        8.40       37.95     14.64 o 
 -13   9  -2       90.57      149.73     47.22 o 
 -12   9  -2       65.55       80.39     67.24 o 
 -11   9  -2      120.57      115.74     13.91 o 
 -10   9  -2      257.42      306.40     39.02 o 
  -9   9  -2      451.15      527.45     49.74 o 
  -8   9  -2      422.55      397.63     21.78 o 
  -7   9  -2      408.69      382.82     10.71 o 
  -6   9  -2      683.96      643.36     13.08 o 
  -5   9  -2      299.65      305.84     32.31 o 
  -4   9  -2      439.12      638.23     69.84 o 
  -3   9  -2      185.02      203.94     28.94 o 
  -2   9  -2      339.47      347.50     60.27 o 
  -1   9  -2      494.54      494.62     49.81 o 
   0   9  -2     1349.30     1469.89     57.39 o 
   1   9  -2      864.38      876.37     59.14 o 
   2   9  -2      319.31      317.53     33.53 o 
   3   9  -2      253.54      297.42     34.70 o 
   4   9  -2      114.58      102.95     16.76 o 
   5   9  -2      118.78      145.51     34.02 o 
   6   9  -2       20.86       25.58     51.18 o 
   7   9  -2       63.39       77.03     60.96 o 
 -16  10  -2       12.05       22.71     98.32 o 
 -15  10  -2      318.84      255.29      0.90 o 
 -14  10  -2        2.22       36.16     78.29 o 
 -13  10  -2       69.79      137.77     40.94 o 
 -12  10  -2      119.85      174.55    118.95 o 
 -11  10  -2      174.81      217.30     98.94 o 
 -10  10  -2      546.89      488.70    246.87 o 
  -9  10  -2      337.73      344.36     42.37 o 
  -8  10  -2       46.11       97.98     69.18 o 
  -7  10  -2      605.61      768.04     62.31 o 
  -6  10  -2      133.21      147.87     23.13 o 
  -5  10  -2      305.17      376.53     73.14 o 
  -4  10  -2      707.96      717.39     42.01 o 
  -3  10  -2      771.67      756.76     39.32 o 
  -2  10  -2      106.68      183.69     35.60 o 
  -1  10  -2      416.56      370.50     27.66 o 
   0  10  -2       19.60       17.89      3.74 o 
   1  10  -2      288.79      337.96     50.17 o 
   2  10  -2      278.88      278.84     35.55 o 
   3  10  -2      213.29      263.98     28.62 o 
   4  10  -2       16.16       99.59     27.84 o 
   5  10  -2      214.82      196.77     65.08 o 
   6  10  -2        7.95        6.37      7.61 o 
 -15  11  -2        7.64       17.63     10.46 o 
 -14  11  -2       20.06       31.38     31.98 o 
 -13  11  -2      275.74      282.49     13.45 o 
 -12  11  -2        8.78       26.00     58.27 o 
 -11  11  -2       38.37       38.25      5.68 o 
 -10  11  -2       38.65       31.76      5.95 o 
  -9  11  -2      625.97      609.60     60.48 o 
  -8  11  -2      309.89      270.75     11.02 o 
  -7  11  -2      282.86      263.46     26.05 o 
  -6  11  -2      268.74      261.81     37.08 o 
  -5  11  -2      112.19      118.53     38.97 o 
  -4  11  -2       52.64      138.80     62.61 o 
  -3  11  -2      463.54      480.13     43.34 o 
  -2  11  -2       74.70      109.35     45.18 o 
  -1  11  -2      137.78      120.30     22.40 o 
   0  11  -2       54.12      102.28     72.13 o 
   1  11  -2      164.64      198.07     71.02 o 
   2  11  -2       33.09       37.24      9.06 o 
   3  11  -2       24.33       45.84     53.78 o 
   4  11  -2        4.16        8.43     32.29 o 
 -15  12  -2       62.40       67.84     52.90 o 
 -14  12  -2        2.54      167.35    146.43 o 
 -13  12  -2      123.17      184.11    139.87 o 
 -12  12  -2      122.74      120.75     92.65 o 
 -11  12  -2      113.77      148.54     90.26 o 
 -10  12  -2      472.74      453.44     42.76 o 
  -9  12  -2       75.36       70.31     40.21 o 
  -8  12  -2      261.92      342.00     68.57 o 
  -7  12  -2      353.03      396.09     40.15 o 
  -6  12  -2       28.43       51.57     17.48 o 
  -5  12  -2      423.74      417.41      4.20 o 
  -4  12  -2       66.26       76.93     10.91 o 
  -3  12  -2      206.57      187.40     46.87 o 
  -2  12  -2      358.48      377.97     42.12 o 
  -1  12  -2      154.82      223.21     34.25 o 
   0  12  -2       41.29       47.62     13.55 o 
   1  12  -2      115.94      255.45     79.70 o 
   2  12  -2        9.01       18.74     51.31 o 
   3  12  -2       88.81      131.59     83.94 o 
 -14  13  -2       87.67       68.74     27.20 o 
 -13  13  -2       41.53       53.79    101.61 o 
 -12  13  -2      433.39      484.94    118.40 o 
 -11  13  -2       11.00       11.96     21.22 o 
 -10  13  -2       76.94      100.51     38.70 o 
  -9  13  -2      217.85      266.34     31.71 o 
  -8  13  -2      194.36      220.21     20.97 o 
  -7  13  -2      386.30      396.37     54.62 o 
  -6  13  -2       64.41      130.63     76.57 o 
  -5  13  -2      229.43      231.09     36.32 o 
  -4  13  -2       48.50       48.96     81.48 o 
  -3  13  -2      157.83      198.89     42.60 o 
  -2  13  -2        4.61        8.08     35.17 o 
  -1  13  -2      193.36      237.71     39.46 o 
   0  13  -2       32.41       69.33     63.28 o 
   1  13  -2        6.28        5.66     11.89 o 
 -14  14  -2      231.94      248.99     16.74 o 
 -13  14  -2       20.74       26.00     49.91 o 
 -12  14  -2        0.80        0.00     11.65 o 
 -11  14  -2      452.52      420.97    104.35 o 
 -10  14  -2       34.92       27.57     12.40 o 
  -9  14  -2      159.69      211.56     46.11 o 
  -8  14  -2       88.09       85.87     77.16 o 
  -7  14  -2       51.53       53.42     11.11 o 
  -6  14  -2       34.54       51.02     34.44 o 
  -5  14  -2       44.08      161.29     86.33 o 
  -4  14  -2       60.40       77.42     90.47 o 
  -3  14  -2        8.76       10.36     78.96 o 
  -2  14  -2       31.60       78.66     68.66 o 
  -1  14  -2      210.26      175.20      6.55 o 
   0  14  -2       50.39       47.79      9.65 o 
 -12  15  -2       42.77       72.92     77.70 o 
 -11  15  -2       71.77       66.40     19.19 o 
 -10  15  -2      196.29      209.17     29.02 o 
  -9  15  -2       17.09       65.45     19.81 o 
  -8  15  -2       38.83       46.07     80.57 o 
  -7  15  -2      317.68      364.71     76.02 o 
  -6  15  -2       17.67       50.15      8.05 o 
  -5  15  -2       42.85       41.48     38.21 o 
  -4  15  -2       24.01       18.53     53.18 o 
  -3  15  -2       50.20       69.73     55.85 o 
 -10  16  -2        6.65       36.16    127.01 o 
  -9  16  -2       37.34      106.82     35.55 o 
  -8  16  -2       44.58       41.00     17.40 o 
  -7  16  -2       40.93       57.18     66.22 o 
  -6  16  -2       24.79       32.78     49.67 o 
  -1   1  -1        6.62       81.06     34.19 o 
   0   1  -1    16206.49    19615.43    344.18 o 
   1   1  -1       56.36      245.04     75.42 o 
  -3   2  -1    19685.94    20364.61     77.08 o 
  -2   2  -1      181.23      238.76     13.94 o 
  -1   2  -1     1436.68     1394.39     53.01 o 
   0   2  -1      164.27      164.82     48.09 o 
   1   2  -1     6484.79     7104.45    130.12 o 
   2   2  -1     4964.86     4378.19     27.85 o 
  -5   3  -1     1117.59     1117.69     42.63 o 
  -4   3  -1      634.14      635.10     38.61 o 
  -3   3  -1     9186.30     9178.96    306.90 o 
  -2   3  -1    16756.21    17177.69    121.57 o 
  -1   3  -1    12038.64    11337.85    499.27 o 
   0   3  -1      752.65      871.83     42.61 o 
   1   3  -1     1412.84     1651.17     72.14 o 
   2   3  -1     3048.55     2792.81     83.49 o 
   3   3  -1       23.34       35.67     17.74 o 
  -7   4  -1     1208.00     1285.66     38.05 o 
  -6   4  -1     1977.45     1951.46     76.18 o 
  -5   4  -1      533.29      461.99     26.12 o 
  -4   4  -1      137.65      220.09     52.96 o 
  -3   4  -1     3669.73     3819.54     58.33 o 
   0   4  -1     1814.92     1592.06     85.54 o 
   1   4  -1       55.44      354.34     75.69 o 
   2   4  -1     1584.96     1434.80     25.26 o 
   3   4  -1     2134.51     2102.33     58.38 o 
   4   4  -1      704.57      722.68     53.73 o 
  -9   5  -1      762.40      760.33     61.64 o 
  -8   5  -1      630.32      570.27     43.65 o 
  -7   5  -1     3318.37     2904.60     38.89 o 
  -6   5  -1       65.99       92.89     24.18 o 
  -5   5  -1      255.22      445.54     41.57 o 
  -4   5  -1       63.17       68.33     54.18 o 
  -3   5  -1     2357.98     2335.76     29.42 o 
  -2   5  -1      511.91      625.04     34.91 o 
  -1   5  -1      389.90      336.49    152.88 o 
   0   5  -1     3378.98     3250.96     41.81 o 
   1   5  -1     4681.97     4462.56     37.03 o 
   2   5  -1     1032.79     1259.64     73.24 o 
   3   5  -1      396.97      478.13     64.94 o 
   4   5  -1      140.77      161.82     48.81 o 
   5   5  -1       60.11       90.31     22.17 o 
 -11   6  -1      541.51      511.95     34.51 o 
 -10   6  -1     1167.60     1368.57     53.92 o 
  -9   6  -1       29.35       72.79     49.13 o 
  -8   6  -1      396.61      407.97     33.04 o 
  -7   6  -1      281.30      342.74     38.55 o 
  -6   6  -1      269.97      234.49     22.42 o 
  -5   6  -1      781.89      758.47     27.33 o 
  -4   6  -1     2428.13     2253.82     43.63 o 
  -2   6  -1     1121.47     1074.10     82.34 o 
  -1   6  -1     3535.65     3390.11     31.43 o 
   0   6  -1      783.02      970.56     47.94 o 
   1   6  -1      662.26      723.61     34.19 o 
   2   6  -1     1025.91     1075.00     25.33 o 
   3   6  -1      608.79      621.58     79.12 o 
   4   6  -1      455.04      435.22     25.27 o 
   5   6  -1      350.35      368.31     52.22 o 
   6   6  -1       89.09       80.30     34.12 o 
 -13   7  -1      150.07      107.95     32.58 o 
 -12   7  -1       58.37      195.25     82.70 o 
 -11   7  -1     1585.98     1669.18     97.90 o 
 -10   7  -1      384.89      345.84     29.75 o 
  -9   7  -1      194.94      259.39     38.47 o 
  -8   7  -1      308.15      330.60     18.44 o 
  -7   7  -1       51.25       65.64     28.85 o 
  -6   7  -1     1003.72     1098.28     32.33 o 
  -5   7  -1     1195.07     1066.90     74.87 o 
  -4   7  -1      626.05      647.64     38.92 o 
  -3   7  -1     2177.12     2226.36     96.15 o 
  -2   7  -1     1375.13     1602.05     37.91 o 
  -1   7  -1     1355.06     1486.03     47.25 o 
   0   7  -1      178.11      180.93     39.79 o 
   1   7  -1      176.58      245.78     40.55 o 
   2   7  -1      323.63      323.39     60.18 o 
   3   7  -1      174.96      182.40     13.35 o 
   4   7  -1      237.72      302.47     31.06 o 
   5   7  -1      237.74      233.98      7.28 o 
   6   7  -1      243.87      281.51     46.90 o 
   7   7  -1      170.53      268.18     53.77 o 
 -15   8  -1      118.05      179.32    145.55 o 
 -14   8  -1       98.29       81.89      8.22 o 
 -13   8  -1      297.70      274.78     46.93 o 
 -12   8  -1       20.56       55.20     46.04 o 
 -11   8  -1      407.12      402.46     22.49 o 
 -10   8  -1      306.08      348.73     93.88 o 
  -9   8  -1      662.32      611.28     31.83 o 
  -8   8  -1       99.15      144.47     25.29 o 
  -7   8  -1      101.79      117.30     36.65 o 
  -6   8  -1      129.61      129.41     54.37 o 
  -5   8  -1       11.48       25.36     25.45 o 
  -4   8  -1      575.08      628.35     65.27 o 
  -3   8  -1       51.28       88.74     13.76 o 
  -2   8  -1      637.72      623.94    125.29 o 
  -1   8  -1      575.28      634.44     69.37 o 
   0   8  -1       32.75       41.75     15.10 o 
   1   8  -1      129.39      198.98     54.80 o 
   2   8  -1      287.08      278.60     17.69 o 
   3   8  -1      435.84      462.91     26.63 o 
   4   8  -1       67.15       68.04     48.27 o 
   5   8  -1      139.92      147.31      7.08 o 
   6   8  -1      188.34      243.60     51.32 o 
   7   8  -1       10.93       34.68     49.97 o 
   8   8  -1      196.76      206.84     85.78 o 
 -16   9  -1       28.72       59.47    141.05 o 
 -15   9  -1      181.47      272.59     88.17 o 
 -14   9  -1      125.80      129.71    115.96 o 
 -13   9  -1       58.96       92.05    124.32 o 
 -12   9  -1      236.69      319.55     97.75 o 
 -11   9  -1       40.76      123.72     86.67 o 
 -10   9  -1      275.11      285.97     19.92 o 
  -9   9  -1      442.44      431.93     15.91 o 
  -8   9  -1      209.27      206.18     37.57 o 
  -7   9  -1      197.55      195.39     29.89 o 
  -6   9  -1      962.97     1174.03     40.93 o 
  -5   9  -1     1019.57     1051.00     32.75 o 
  -4   9  -1      597.30      628.58     85.21 o 
  -3   9  -1     1842.59     1779.00     64.70 o 
  -2   9  -1        8.80       21.27     25.37 o 
  -1   9  -1     1498.98     1322.18     68.83 o 
   0   9  -1      686.94      671.69     26.49 o 
   1   9  -1       85.39      128.92     30.62 o 
   2   9  -1       89.30       66.37      6.83 o 
   3   9  -1      391.62      352.64     36.90 o 
   4   9  -1       22.55       32.30     15.71 o 
   5   9  -1       69.56      129.07     27.57 o 
   6   9  -1      219.93      213.48     19.39 o 
   7   9  -1      107.04       90.70      5.69 o 
 -16  10  -1      128.85      128.22     19.13 o 
 -15  10  -1       17.84       29.88     55.88 o 
 -14  10  -1      148.25      185.31     31.08 o 
 -13  10  -1       50.14       70.83    112.67 o 
 -12  10  -1      106.25      128.52    112.08 o 
 -11  10  -1      137.44      168.27     39.15 o 
 -10  10  -1      109.45      147.74     33.61 o 
  -9  10  -1       81.58       94.00     11.95 o 
  -8  10  -1      261.79      288.24     54.07 o 
  -7  10  -1     1093.61     1280.49    105.91 o 
  -6  10  -1      471.82      668.93     78.96 o 
  -5  10  -1      357.71      386.05    100.84 o 
  -4  10  -1      243.32      199.76     21.69 o 
  -3  10  -1     1764.90     1679.42     22.41 o 
  -2  10  -1      592.06      516.50     89.61 o 
  -1  10  -1      458.77      484.10     50.64 o 
   0  10  -1      286.86      303.90     48.17 o 
   1  10  -1      126.37      202.21     68.95 o 
   2  10  -1      150.34      203.05     27.51 o 
   3  10  -1       55.20      120.56     52.91 o 
   4  10  -1       20.84       39.32     28.95 o 
   5  10  -1      120.03      109.86     60.37 o 
   6  10  -1       19.38       24.73     11.85 o 
 -15  11  -1       79.52      118.05    138.37 o 
 -14  11  -1       23.57       25.70     22.11 o 
 -13  11  -1      396.30      429.32     25.71 o 
 -12  11  -1       13.69       38.55     89.95 o 
 -11  11  -1        4.61       31.08    113.26 o 
 -10  11  -1      219.17      233.92     27.16 o 
  -9  11  -1      242.47      366.92     46.53 o 
  -8  11  -1      575.94      607.11    111.59 o 
  -7  11  -1     1254.90     1096.90    189.79 o 
  -6  11  -1      234.90      257.21     33.86 o 
  -5  11  -1      395.25      362.64     93.67 o 
  -4  11  -1     1157.51     1072.28     69.65 o 
  -3  11  -1       94.02       86.81     34.00 o 
  -2  11  -1     1019.64      924.63    113.56 o 
  -1  11  -1      236.46      234.56     10.36 o 
   0  11  -1       17.87       18.49     47.42 o 
   1  11  -1       94.68      145.02     35.10 o 
   2  11  -1      163.20      190.64     72.72 o 
   3  11  -1      142.31      147.09     56.69 o 
   4  11  -1       64.30       44.77     18.53 o 
 -15  12  -1       97.74      167.96     78.60 o 
 -14  12  -1        6.47       12.25     87.26 o 
 -13  12  -1        8.00       36.16     50.50 o 
 -12  12  -1      133.87      218.78    133.90 o 
 -11  12  -1      512.20      585.00     70.33 o 
 -10  12  -1       54.85      162.64     46.84 o 
  -9  12  -1      105.44      115.33     30.71 o 
  -8  12  -1      235.03      275.24     27.73 o 
  -7  12  -1      559.30      479.24     53.22 o 
  -6  12  -1     1332.02     1352.16     52.15 o 
  -5  12  -1       27.38       34.91     79.66 o 
  -4  12  -1      151.65      121.97     24.36 o 
  -3  12  -1      191.80      240.73     92.26 o 
  -2  12  -1       52.66       61.89     43.87 o 
  -1  12  -1      172.47      185.02     47.19 o 
   0  12  -1       26.32       68.40     65.09 o 
   1  12  -1        4.80        5.38      0.90 o 
   2  12  -1       64.46       57.13     12.36 o 
   3  12  -1       25.19       40.16     82.56 o 
 -14  13  -1       60.20       54.39      5.98 o 
 -13  13  -1       52.75      149.72     75.91 o 
 -12  13  -1       10.96       30.48     57.68 o 
 -11  13  -1      106.74       92.35     57.90 o 
 -10  13  -1      172.68      157.26      9.92 o 
  -9  13  -1      161.06      174.04     20.69 o 
  -8  13  -1      388.34      341.40     24.53 o 
  -7  13  -1       75.14       77.68      9.20 o 
  -6  13  -1      169.22      210.71     99.45 o 
  -5  13  -1      442.68      423.52     53.80 o 
  -4  13  -1       25.52       35.25     21.00 o 
  -3  13  -1      140.08      133.96     24.60 o 
  -2  13  -1      115.12      140.77     63.72 o 
  -1  13  -1       31.33       44.81     20.53 o 
   0  13  -1       32.84       54.69     45.71 o 
   1  13  -1       39.67       33.43      8.25 o 
 -14  14  -1        6.73       24.50     72.32 o 
 -13  14  -1       39.54       38.55     19.43 o 
 -12  14  -1       48.42      176.02    120.14 o 
 -11  14  -1       80.60      113.04     27.50 o 
 -10  14  -1      351.41      329.53     46.38 o 
  -9  14  -1      311.45      309.77     15.63 o 
  -8  14  -1       23.59       17.12     17.93 o 
  -7  14  -1      436.13      379.74     14.65 o 
  -6  14  -1       31.95       27.51     13.86 o 
  -5  14  -1      333.41      353.66     43.72 o 
  -4  14  -1      131.82      186.05     58.96 o 
  -3  14  -1       10.43       11.47      4.63 o 
  -2  14  -1       32.14       29.33      7.70 o 
  -1  14  -1       51.29       47.01     24.23 o 
   0  14  -1       36.16       38.35     43.93 o 
 -12  15  -1       40.52       76.50    127.01 o 
 -11  15  -1      167.10      174.03     27.50 o 
 -10  15  -1       10.07       16.10     20.51 o 
  -9  15  -1      180.47      228.94     64.66 o 
  -8  15  -1        3.00       23.29     18.06 o 
  -7  15  -1        3.00        3.32      1.79 o 
  -6  15  -1      215.09      218.90     51.81 o 
  -5  15  -1       23.73      102.33     30.33 o 
  -4  15  -1       77.75       99.46     70.48 o 
  -3  15  -1       11.96       43.87     56.96 o 
 -10  16  -1       67.06       78.99     56.17 o 
  -9  16  -1       90.53      177.72     58.94 o 
  -8  16  -1       39.50       74.11     86.82 o 
  -7  16  -1       51.77       70.23     55.63 o 
  -6  16  -1       76.16       77.31     49.46 o 
  -1   1   0      127.85      181.99     39.51 o 
   0   1   0      123.49      512.72    114.64 o 
   1   1   0     9626.08     9611.57    247.69 o 
  -3   2   0     2714.94     2655.20    271.89 o 
  -2   2   0    17716.50    17875.71    451.67 o 
  -1   2   0     9506.90     9556.75     62.55 o 
   0   2   0    17702.39    17999.37     64.26 o 
   1   2   0     5703.96     5459.82     34.72 o 
   2   2   0    21382.19    21017.11    565.80 o 
  -5   3   0     1724.08     1747.43     69.77 o 
  -4   3   0      589.94      574.82     35.48 o 
  -3   3   0     1525.77     1792.63    143.06 o 
  -2   3   0     5591.75     5516.81     69.18 o 
  -1   3   0     2650.78     3235.94    106.64 o 
   0   3   0     1434.76     1788.34    104.72 o 
   1   3   0      315.58      374.24     32.94 o 
   2   3   0     4787.57     4700.17     51.44 o 
   3   3   0      281.09      504.77     48.43 o 
  -7   4   0      844.81     1014.27     47.64 o 
  -6   4   0      198.28      253.48     38.19 o 
  -5   4   0      446.15      426.56     78.72 o 
  -4   4   0       53.77       62.97     25.91 o 
  -3   4   0      317.98      362.47     16.85 o 
  -2   4   0    21231.59    20783.36     42.64 o 
  -1   4   0      590.14      500.68     13.45 o 
   0   4   0       54.77       50.13      7.96 o 
   1   4   0      717.90      781.29     66.41 o 
   2   4   0     1163.24     1082.95     45.96 o 
   3   4   0     2915.65     2871.49    124.33 o 
   4   4   0      490.90      559.47     54.82 o 
  -9   5   0      163.96      240.33     44.52 o 
  -8   5   0      827.86      725.24     56.08 o 
  -7   5   0     2248.51     2012.55     29.03 o 
  -6   5   0     1727.36     1461.57    155.03 o 
  -5   5   0     5391.84     4948.67    283.89 o 
  -4   5   0      737.10      668.13    115.74 o 
  -3   5   0     4825.65     4710.59     47.26 o 
  -2   5   0     1745.98     1435.00     42.80 o 
  -1   5   0      440.62      609.50     41.54 o 
   0   5   0     5405.20     5162.50    142.22 o 
   1   5   0      116.79      199.81     57.73 o 
   2   5   0       71.16      152.88     60.28 o 
   3   5   0      205.60      231.73     20.07 o 
   4   5   0       22.17       33.65     48.10 o 
   5   5   0      251.09      224.34     12.72 o 
 -11   6   0       18.98       66.43     33.86 o 
 -10   6   0      946.87     1024.47     47.53 o 
  -9   6   0      504.96      562.34     45.04 o 
  -8   6   0      359.77      410.64     40.30 o 
  -7   6   0       78.90      149.03     42.42 o 
  -6   6   0      934.74      924.04     54.86 o 
  -5   6   0      121.22      145.26     46.86 o 
  -4   6   0     1181.88     1148.38     32.28 o 
  -3   6   0      274.19      469.45     62.28 o 
  -2   6   0      198.33      268.76     36.59 o 
  -1   6   0     1764.85     1627.91     45.05 o 
   0   6   0      897.29     1009.84     65.55 o 
   1   6   0     1377.76     1131.53     22.60 o 
   2   6   0       99.47      105.81     24.87 o 
   3   6   0      501.65      502.06     27.38 o 
   4   6   0      336.49      296.20     38.08 o 
   5   6   0      214.70      254.74     34.81 o 
   6   6   0      214.54      226.80     50.31 o 
 -13   7   0       73.27       83.29     29.84 o 
 -12   7   0      523.28      525.06     39.00 o 
 -11   7   0      363.10      365.05     43.35 o 
 -10   7   0      537.06      574.89     30.66 o 
  -9   7   0      601.32      694.32     90.26 o 
  -8   7   0      243.99      276.07     22.41 o 
  -7   7   0     1169.72     1222.68     48.46 o 
  -6   7   0     1389.21     1402.54     43.78 o 
  -5   7   0       67.66      177.47     58.43 o 
  -4   7   0     2895.62     2708.07    111.90 o 
  -3   7   0      844.97      781.87     23.33 o 
  -2   7   0     2203.97     2281.10     32.18 o 
  -1   7   0       79.83      246.50     66.87 o 
   0   7   0     1186.30     1218.62     37.43 o 
   1   7   0      197.36      227.80     12.85 o 
   2   7   0       97.45      144.47     61.76 o 
   3   7   0      352.34      304.50     35.21 o 
   4   7   0      180.55      165.08     24.32 o 
   5   7   0      993.07      971.28     32.70 o 
   6   7   0       81.12       85.31     27.53 o 
   7   7   0      139.70      176.45     41.84 o 
 -15   8   0      108.19      128.81     57.38 o 
 -14   8   0      517.18      487.39     24.22 o 
 -13   8   0      311.36      400.29    127.35 o 
 -12   8   0      269.40      349.58     91.58 o 
 -11   8   0      279.01      295.92     39.61 o 
 -10   8   0      241.04      223.05     13.45 o 
  -9   8   0       18.54       31.21     27.25 o 
  -8   8   0      408.26      602.37     78.84 o 
  -7   8   0      203.51      202.74     27.08 o 
  -6   8   0      104.34      180.48     37.25 o 
  -5   8   0      207.95      196.02     41.97 o 
  -4   8   0      481.27      602.95     81.55 o 
  -3   8   0      839.70      969.33     44.70 o 
  -2   8   0      359.57      318.53     29.35 o 
  -1   8   0      248.21      284.08     48.94 o 
   0   8   0      404.32      386.28     17.43 o 
   1   8   0      161.64      227.84     51.88 o 
   2   8   0      513.01      521.57     48.35 o 
   3   8   0      158.19      189.51     14.55 o 
   4   8   0      206.61      256.99     35.77 o 
   5   8   0      166.87      140.03     13.21 o 
   6   8   0      344.01      320.25     37.82 o 
   7   8   0      218.94      256.87     89.97 o 
   8   8   0       38.87       63.65    139.86 o 
 -16   9   0       27.61       34.67     14.05 o 
 -15   9   0       55.53       75.31    131.20 o 
 -14   9   0      174.10      187.71     45.13 o 
 -13   9   0      267.00      242.13     27.50 o 
 -12   9   0      138.80      225.36    115.67 o 
 -11   9   0       83.05       92.65      2.39 o 
 -10   9   0      696.59      655.27     47.07 o 
  -9   9   0      744.51      664.50     19.24 o 
  -8   9   0      154.79      177.23     35.93 o 
  -7   9   0       97.52       95.66      8.17 o 
  -6   9   0      505.09      733.65     46.31 o 
  -5   9   0       23.75       40.81     39.35 o 
  -4   9   0      162.84      181.35     51.38 o 
  -3   9   0      516.39      470.08     71.73 o 
  -2   9   0      622.28      579.44      4.09 o 
  -1   9   0       15.35       23.71     10.33 o 
   0   9   0      749.03      904.70     64.38 o 
   1   9   0      289.86      265.40     19.82 o 
   2   9   0      185.80      197.85     32.63 o 
   3   9   0       41.24       94.70     27.69 o 
   4   9   0      397.63      340.54     50.31 o 
   5   9   0       36.96       44.02     73.00 o 
   6   9   0      162.44      207.74     47.02 o 
   7   9   0       63.79       77.26     48.20 o 
 -16  10   0      118.68      112.97     45.13 o 
 -15  10   0       72.71       74.71     70.23 o 
 -14  10   0       59.90       91.45     84.58 o 
 -13  10   0       75.45      147.64    135.98 o 
 -12  10   0      887.09     1136.22     82.57 o 
 -11  10   0       30.62       43.33    113.56 o 
 -10  10   0      246.21      221.53     13.77 o 
  -9  10   0      294.65      321.76     24.86 o 
  -8  10   0      514.56      497.63     22.04 o 
  -7  10   0      355.31      355.56     27.06 o 
  -6  10   0      325.49      357.96     26.83 o 
  -5  10   0      270.50      323.17     35.45 o 
  -4  10   0      991.24     1190.37     84.91 o 
  -3  10   0      538.05      652.00     75.52 o 
  -2  10   0      239.89      249.80     21.67 o 
  -1  10   0      694.82      639.41     54.69 o 
   0  10   0      249.19      260.35     26.61 o 
   1  10   0      174.09      248.02     54.04 o 
   2  10   0      236.78      278.57     29.32 o 
   3  10   0      146.66      194.25     53.72 o 
   4  10   0       83.51      131.07     34.97 o 
   5  10   0       36.15       39.11     33.28 o 
   6  10   0      104.67      201.63     86.12 o 
 -15  11   0       75.28      100.42     29.29 o 
 -14  11   0      510.94      536.41    136.94 o 
 -13  11   0      137.32      121.65    113.28 o 
 -12  11   0      340.36      346.19     26.91 o 
 -11  11   0       68.63       76.32     14.69 o 
 -10  11   0      165.69      174.00     32.99 o 
  -9  11   0      185.04      205.14     26.89 o 
  -8  11   0      157.13      210.89     26.61 o 
  -7  11   0      173.37      177.12     33.22 o 
  -6  11   0      225.16      271.07     42.74 o 
  -5  11   0       15.85       53.19     25.32 o 
  -4  11   0      362.59      371.74     24.12 o 
  -3  11   0      292.07      287.65     29.33 o 
  -2  11   0       82.34      125.83     28.24 o 
  -1  11   0       28.67       37.80     75.07 o 
   0  11   0       65.70       61.68     44.53 o 
   1  11   0       60.64       73.19     25.55 o 
   2  11   0       79.27       76.06     43.34 o 
   3  11   0      181.62      176.14     42.59 o 
   4  11   0       37.91       50.85     45.64 o 
 -15  12   0        9.52       27.79     69.63 o 
 -14  12   0       34.92       82.18    130.00 o 
 -13  12   0      222.39      304.59     97.15 o 
 -12  12   0       50.90       56.78     15.54 o 
 -11  12   0       60.67       59.76     11.06 o 
 -10  12   0      239.51      239.70     18.50 o 
  -9  12   0       40.72       56.09     29.47 o 
  -8  12   0      205.36      257.53     25.77 o 
  -7  12   0      981.69      873.01     80.50 o 
  -6  12   0      214.07      196.56     25.65 o 
  -5  12   0      529.16      496.19     73.75 o 
  -4  12   0      276.23      251.40     30.37 o 
  -3  12   0      135.11      213.44     56.49 o 
  -2  12   0      899.55      956.39     30.22 o 
  -1  12   0      339.45      415.20     77.37 o 
   0  12   0       49.64       97.14     15.64 o 
   1  12   0      208.28      183.47     27.23 o 
   2  12   0       68.84      138.06     41.00 o 
   3  12   0       51.30      116.25     36.52 o 
 -15  13   0       58.03      113.27     40.64 o 
 -14  13   0      135.22      220.57    104.01 o 
 -13  13   0        7.40       76.20     75.90 o 
 -12  13   0      208.09      320.72    148.26 o 
 -11  13   0       84.39       72.90     31.00 o 
 -10  13   0      143.83      192.03     68.47 o 
  -9  13   0      392.43      405.16     30.29 o 
  -8  13   0      169.03      132.24     14.62 o 
  -7  13   0       87.69       87.24     17.62 o 
  -6  13   0       79.88       87.19     19.43 o 
  -5  13   0      312.19      295.68     41.46 o 
  -4  13   0      257.28      263.27     23.69 o 
  -3  13   0       76.28       84.63     93.23 o 
  -2  13   0      136.14      212.35     84.22 o 
  -1  13   0      224.41      199.63     17.09 o 
   0  13   0        7.24       28.38    101.24 o 
   1  13   0       21.30       13.32     27.01 o 
   2  13   0        2.10       26.08     58.32 o 
 -14  14   0      216.83      237.93     53.20 o 
 -13  14   0       21.50       17.63     65.45 o 
 -12  14   0       66.84       56.48    140.16 o 
 -11  14   0      183.39      236.59     31.68 o 
 -10  14   0       85.34       86.87     18.49 o 
  -9  14   0       36.82       37.31      7.95 o 
  -8  14   0      343.00      366.89     35.29 o 
  -7  14   0      139.64      140.87     24.06 o 
  -6  14   0      512.37      459.91      7.36 o 
  -5  14   0      176.35      186.25     27.03 o 
  -4  14   0       60.80       75.51     71.23 o 
  -3  14   0      517.60      497.30     31.85 o 
  -2  14   0       34.67       44.65     67.14 o 
  -1  14   0      131.17      131.09     33.78 o 
   0  14   0      221.07      252.42     41.11 o 
 -13  15   0        1.86       17.93     49.01 o 
 -12  15   0       53.64      149.13     82.18 o 
 -11  15   0       40.75       81.03     18.38 o 
 -10  15   0       36.97       32.10     10.95 o 
  -9  15   0      165.22      151.19     22.50 o 
  -8  15   0      219.24      222.29     51.47 o 
  -7  15   0      108.19      124.09     28.18 o 
  -6  15   0       57.51       87.30     10.61 o 
  -5  15   0       75.71       64.59     41.21 o 
  -4  15   0       77.12       90.94     51.10 o 
  -3  15   0       11.22        6.44     15.81 o 
  -2  15   0       55.26      138.04     75.39 o 
 -10  16   0      102.35      134.97     72.61 o 
  -9  16   0       63.40       65.13     10.91 o 
  -8  16   0       41.08       62.94     21.28 o 
  -7  16   0       28.79       51.42     43.49 o 
  -6  16   0      119.67      142.03     59.03 o 
  -1   1   1    16205.33    19684.05    372.52 o 
   0   1   1       19.19      125.40     60.27 o 
   1   1   1     1456.49     1307.47     47.83 o 
  -3   2   1    11954.48    12230.33     82.38 o 
  -2   2   1      163.41      216.51     34.77 o 
  -1   2   1       52.35      164.12     71.24 o 
   0   2   1      198.12      312.48     34.07 o 
   1   2   1    16631.91    16556.65    504.84 o 
   2   2   1      697.97      822.28     36.93 o 
  -5   3   1      508.32      519.73     56.89 o 
  -4   3   1      456.68      377.24    155.44 o 
  -2   3   1     6540.06     7296.46     74.25 o 
  -1   3   1    19925.08    21410.45     99.03 o 
   0   3   1     9189.48     9382.98     97.43 o 
   1   3   1     3752.83     2989.67    235.93 o 
   2   3   1     2383.08     2433.66     25.60 o 
   3   3   1      154.41      217.46    101.51 o 
  -7   4   1     2181.44     2082.68     21.67 o 
  -6   4   1     1081.05     1224.34     59.93 o 
  -5   4   1      424.45      469.68     30.58 o 
  -4   4   1     1806.49     1599.79     79.47 o 
  -3   4   1     1474.20     1508.67     45.51 o 
  -2   4   1     4880.54     5006.87    250.96 o 
  -1   4   1      677.75      671.44     45.04 o 
   0   4   1      141.23      177.16     13.21 o 
   1   4   1       61.93      131.64     39.96 o 
   2   4   1     2396.03     2340.48     46.51 o 
   3   4   1      613.81      904.24     64.88 o 
   4   4   1      591.16      806.19     39.39 o 
  -8   5   1       52.77      124.01     39.39 o 
  -7   5   1     1378.85     1461.28     63.52 o 
  -6   5   1     3486.50     3354.74     40.39 o 
  -5   5   1     3361.10     3219.83     68.85 o 
  -3   5   1     3038.66     2826.58     47.39 o 
  -2   5   1     1121.90     1040.55     73.29 o 
  -1   5   1      545.90      432.90     52.50 o 
   0   5   1      253.64      345.14     57.47 o 
   1   5   1      766.10      776.39     48.50 o 
   2   5   1     1230.00     1054.19    210.61 o 
   3   5   1       12.67       27.62     19.84 o 
   4   5   1     1030.62     1173.85     54.17 o 
   5   5   1      363.01      396.88     55.09 o 
 -11   6   1      398.35      330.92     19.58 o 
 -10   6   1      236.86      319.64     50.63 o 
  -9   6   1     1878.82     1931.75     32.19 o 
  -8   6   1      654.30      717.69     44.44 o 
  -7   6   1     1362.80     1323.89     31.15 o 
  -6   6   1      798.81     1123.72     58.95 o 
  -5   6   1     4591.88     4336.68     42.66 o 
  -4   6   1     1641.71     1653.70     49.45 o 
  -3   6   1       20.04       31.47     26.05 o 
  -2   6   1     1991.12     1879.87     23.93 o 
  -1   6   1       68.43       74.90     10.65 o 
   0   6   1      281.22      270.70     14.72 o 
   1   6   1     1048.22     1060.94     45.75 o 
   2   6   1      134.45      187.56     28.87 o 
   3   6   1      968.21      819.69      7.65 o 
   4   6   1      473.89      569.23     70.38 o 
   5   6   1      238.68      252.25     25.75 o 
   6   6   1     1341.68     1352.31     56.88 o 
 -13   7   1      168.61      164.70      9.82 o 
 -12   7   1       27.52       22.58     49.73 o 
 -11   7   1     1131.98     1178.78     71.28 o 
 -10   7   1     1794.19     1968.76     45.19 o 
  -9   7   1        7.72       17.61     94.70 o 
  -8   7   1      542.21      572.42     29.98 o 
  -7   7   1      182.26      193.92     17.08 o 
  -6   7   1      669.51      803.06     78.98 o 
  -5   7   1     1040.15      982.00     71.37 o 
  -4   7   1     2115.54     2158.42     47.22 o 
  -3   7   1     1262.33     1246.96     27.56 o 
  -2   7   1     3297.56     3084.08     66.87 o 
  -1   7   1      285.76      322.72     38.99 o 
   0   7   1       48.78       83.19     16.56 o 
   1   7   1      103.69      143.67     63.84 o 
   2   7   1      195.53      295.89     58.06 o 
   3   7   1     1080.21     1149.05     59.13 o 
   4   7   1     1301.64     1539.52     53.99 o 
   5   7   1      564.46      479.39     43.42 o 
   6   7   1       76.60       90.75     27.30 o 
   7   7   1      441.26      383.04     33.74 o 
 -15   8   1        2.76       12.55     10.46 o 
 -14   8   1       30.69       38.25     88.46 o 
 -13   8   1      446.97      500.52    104.95 o 
 -12   8   1      149.03      150.94     83.99 o 
 -11   8   1      100.89       90.26     12.55 o 
 -10   8   1      593.37      553.63      6.28 o 
  -9   8   1     1500.09     1661.92     55.48 o 
  -8   8   1       37.99       48.04      9.16 o 
  -7   8   1      172.69      237.90     26.35 o 
  -6   8   1     1017.04     1030.30     16.83 o 
  -5   8   1      396.96      465.69     31.45 o 
  -4   8   1      712.36     1052.45     59.15 o 
  -3   8   1      616.51      636.06     36.05 o 
  -2   8   1      416.03      443.54     16.45 o 
  -1   8   1      305.00      252.98     37.06 o 
   0   8   1      100.20      219.64     62.75 o 
   1   8   1      204.80      214.54     28.21 o 
   2   8   1      269.38      328.41     43.60 o 
   3   8   1      558.15      594.80     64.98 o 
   4   8   1      239.24      200.02     13.45 o 
   5   8   1      382.96      334.01     56.79 o 
   6   8   1       22.05       42.34     74.05 o 
   7   8   1        2.64        6.57     23.61 o 
   8   8   1       36.09       49.61     73.52 o 
 -16   9   1       55.14       81.89     70.23 o 
 -15   9   1      213.90      220.59     76.52 o 
 -14   9   1      323.73      303.43    126.75 o 
 -13   9   1       26.02      165.86    111.17 o 
 -12   9   1      196.88      319.53    102.23 o 
 -11   9   1     1025.71     1098.53     44.59 o 
 -10   9   1      458.05      454.81     20.41 o 
  -9   9   1      675.59      685.53     15.88 o 
  -8   9   1      126.39      230.16     51.78 o 
  -7   9   1      319.73      323.57     60.71 o 
  -6   9   1      593.89      597.96     45.75 o 
  -5   9   1      134.75      134.92     34.56 o 
  -4   9   1      757.89      893.86     27.55 o 
  -3   9   1       25.47       48.05     28.35 o 
  -2   9   1      194.63      171.49      3.79 o 
  -1   9   1      666.66      638.99     42.09 o 
   0   9   1      444.89      428.30     10.27 o 
   1   9   1       80.56       99.97    100.77 o 
   2   9   1      240.84      251.95     27.54 o 
   3   9   1      101.63      118.72     34.78 o 
   4   9   1      161.20      269.79     56.58 o 
   5   9   1      315.18      355.76     43.16 o 
   6   9   1      179.88      178.75     11.81 o 
   7   9   1       84.98      179.91    122.83 o 
 -16  10   1       75.76       94.74    110.58 o 
 -15  10   1       25.37       78.60     48.11 o 
 -14  10   1      133.34      169.46     92.65 o 
 -13  10   1      147.64      132.11      7.17 o 
 -12  10   1       51.62       78.30    117.15 o 
 -11  10   1      234.59      332.13     78.87 o 
 -10  10   1      293.84      278.76     22.31 o 
  -9  10   1       91.52      105.53     24.16 o 
  -8  10   1      292.44      270.35     42.05 o 
  -7  10   1      170.25      211.47     39.72 o 
  -6  10   1      461.31      457.11     71.66 o 
  -5  10   1       59.76       58.45     26.83 o 
  -4  10   1     1167.16     1295.43     40.41 o 
  -3  10   1      381.83      355.40     44.76 o 
  -2  10   1      297.21      427.43    180.87 o 
  -1  10   1      290.89      333.22     55.67 o 
   0  10   1      111.76      171.07     49.48 o 
   1  10   1      231.50      334.76     92.60 o 
   2  10   1       55.61      113.25     38.78 o 
   3  10   1      180.33      251.89     66.28 o 
   4  10   1      355.97      311.88     22.13 o 
   5  10   1       10.35       28.62     49.10 o 
   6  10   1       68.02       78.15     72.54 o 
 -15  11   1       82.06       66.65     58.88 o 
 -14  11   1       11.05       46.62     80.09 o 
 -13  11   1      116.32      144.66     66.05 o 
 -12  11   1      171.52      186.81     57.99 o 
 -11  11   1       17.47       42.42     66.79 o 
 -10  11   1      140.19      172.39     22.49 o 
  -9  11   1       92.50       99.77      7.15 o 
  -8  11   1      438.73      436.41     20.12 o 
  -7  11   1      231.72      305.82     63.78 o 
  -6  11   1      356.02      344.99     45.97 o 
  -5  11   1      515.86      593.65     62.81 o 
  -4  11   1     1532.70     1431.15     39.69 o 
  -3  11   1      402.65      475.71    103.59 o 
  -2  11   1       41.69       50.96     25.90 o 
  -1  11   1      140.93      143.91      9.04 o 
   0  11   1        5.12       14.95     11.36 o 
   1  11   1      509.22      501.80     40.67 o 
   2  11   1      107.62       90.18      9.43 o 
   3  11   1       83.81      124.01     30.80 o 
   4  11   1      162.54      244.79     85.18 o 
 -14  12   1       31.17       25.70     48.41 o 
 -13  12   1       29.55       52.90     91.15 o 
 -12  12   1       26.56       87.26    148.23 o 
 -11  12   1       91.03       73.04     58.13 o 
 -10  12   1      151.08      165.04     48.81 o 
  -9  12   1      390.38      359.99     17.54 o 
  -8  12   1       67.95       77.71     23.95 o 
  -7  12   1      229.67      225.17     14.43 o 
  -6  12   1       88.54      155.75     37.33 o 
  -5  12   1       61.26      131.38     38.55 o 
  -4  12   1       23.87       52.77     35.28 o 
  -3  12   1      237.62      263.80     43.45 o 
  -2  12   1      106.62      118.56     31.38 o 
  -1  12   1       14.02       33.61     28.22 o 
   0  12   1      135.15      205.36     40.65 o 
   1  12   1       12.20       13.19     14.64 o 
   2  12   1       48.73      117.05     75.18 o 
   3  12   1       41.46       48.97     16.88 o 
 -14  13   1       52.06       63.95     82.48 o 
 -13  13   1       29.32       38.85     32.57 o 
 -12  13   1        4.59       28.09     92.04 o 
 -11  13   1      167.49      206.37     97.98 o 
 -10  13   1       55.68      137.97     25.78 o 
  -9  13   1       21.21       31.24     20.62 o 
  -8  13   1      136.27      143.35     38.93 o 
  -7  13   1      252.28      294.05     34.27 o 
  -6  13   1      146.48      138.73     36.01 o 
  -5  13   1      289.66      264.22     12.41 o 
  -4  13   1       56.99       82.00     40.02 o 
  -3  13   1       49.86       47.46     22.96 o 
  -2  13   1      396.93      427.35     37.22 o 
  -1  13   1        8.13       15.10     24.36 o 
   0  13   1       53.91      103.96     39.45 o 
   1  13   1       39.94       26.23     18.92 o 
 -14  14   1       36.36      171.54    132.09 o 
 -13  14   1       41.23       56.48     72.32 o 
 -12  14   1       65.97       59.42     11.21 o 
 -11  14   1      141.14      160.20     77.84 o 
 -10  14   1       22.67       33.63     24.67 o 
  -9  14   1       68.77       79.82     71.17 o 
  -8  14   1      189.44      214.34     66.11 o 
  -7  14   1      163.00      149.70     48.90 o 
  -6  14   1      104.38      104.36     33.09 o 
  -5  14   1      121.85      102.73      8.67 o 
  -4  14   1      147.55      137.59     73.53 o 
  -3  14   1       24.16       50.85     62.58 o 
  -2  14   1        6.77        2.92     12.85 o 
  -1  14   1       60.08       69.78     25.77 o 
   0  14   1        6.53        9.56     50.16 o 
 -12  15   1       24.63       45.47     65.57 o 
 -11  15   1       64.04       56.80     63.37 o 
 -10  15   1      123.97      168.19     33.66 o 
  -9  15   1      215.08      210.02     44.79 o 
  -8  15   1        9.97       14.76      7.13 o 
  -7  15   1      116.92      136.32     30.82 o 
  -6  15   1      183.90      175.79      5.58 o 
  -5  15   1       18.50       33.38     41.62 o 
  -4  15   1       80.58       74.02     64.30 o 
  -3  15   1      100.15      108.92     46.06 o 
 -10  16   1       18.45       29.63     63.06 o 
  -9  16   1      108.53      123.04     59.43 o 
  -8  16   1      197.38      171.58     22.97 o 
  -7  16   1       28.95       56.57     47.35 o 
  -6  16   1      129.74      173.26     46.23 o 
  -1   1   2    19061.89    21903.24      9.96 o 
   0   1   2      419.84      838.67     88.27 o 
   1   1   2     3623.18     3600.39     31.41 o 
  -3   2   2     3207.63     2747.19     82.69 o 
  -2   2   2     8240.47     8049.11     53.38 o 
  -1   2   2     5012.56     4728.12     29.59 o 
   0   2   2      469.52      519.27     36.21 o 
   1   2   2    11474.62    11452.18     79.89 o 
   2   2   2     5821.91     5994.14    242.63 o 
  -5   3   2     2143.50     2018.88     36.47 o 
  -4   3   2      304.09      416.31     60.24 o 
  -3   3   2     5919.00     6454.23     49.96 o 
  -2   3   2    10282.05     9522.75    160.14 o 
  -1   3   2    13221.42    12634.43     65.27 o 
   0   3   2    22700.61    22023.83     64.18 o 
   1   3   2     5098.82     4753.31     55.89 o 
   2   3   2     1874.28     1875.65     16.78 o 
   3   3   2       51.47       94.81     46.43 o 
  -7   4   2      321.11      325.46     43.15 o 
  -6   4   2      449.44      452.85     15.50 o 
  -5   4   2      501.67      390.75     32.29 o 
  -4   4   2     1265.53     1140.59     46.08 o 
  -3   4   2     3904.21     3594.19    120.81 o 
  -2   4   2    13745.85    13196.97    594.16 o 
   0   4   2      889.56      832.21    105.58 o 
   1   4   2     3099.88     2853.42     21.18 o 
   2   4   2       84.80      215.25     50.68 o 
   3   4   2      347.03      350.65     39.79 o 
   4   4   2        6.39       26.70     50.34 o 
  -9   5   2      451.61      613.96     59.98 o 
  -8   5   2      960.74      850.65     84.36 o 
  -7   5   2     1975.75     1994.22     66.90 o 
  -6   5   2      159.02      201.79     49.24 o 
  -5   5   2     2127.68     2115.99     44.87 o 
  -4   5   2     4342.26     3989.35    151.73 o 
  -3   5   2     2533.71     2551.67     54.50 o 
  -2   5   2     1578.56     1513.70     24.16 o 
  -1   5   2     3067.40     3126.58    129.40 o 
   0   5   2        3.09       72.69     18.29 o 
   1   5   2     4873.02     4532.25    136.77 o 
   2   5   2      746.75      781.99     49.96 o 
   3   5   2       69.64      153.68     44.68 o 
   4   5   2      299.32      314.22     21.58 o 
   5   5   2      301.80      296.39     32.37 o 
 -11   6   2      111.77      110.69     10.01 o 
 -10   6   2      724.52      736.67     37.84 o 
  -9   6   2      180.32      234.22     57.71 o 
  -8   6   2       88.79      134.62     47.12 o 
  -7   6   2     1714.32     1691.24    122.28 o 
  -6   6   2      970.44     1035.73     39.57 o 
  -5   6   2      436.66      446.21     23.89 o 
  -4   6   2     1491.96     1418.43     36.53 o 
  -3   6   2     2267.09     2057.04     31.55 o 
  -2   6   2       92.97      102.32     23.83 o 
  -1   6   2     1022.54      894.80     44.81 o 
   0   6   2     2418.66     2511.62     72.69 o 
   1   6   2      890.19      779.16     11.87 o 
   3   6   2      671.71      627.80     51.72 o 
   4   6   2      133.71      130.63      5.98 o 
   5   6   2      255.23      287.56     36.69 o 
   6   6   2       26.22       28.10     12.10 o 
 -13   7   2       67.13       65.18     23.43 o 
 -12   7   2      441.11      455.07     39.98 o 
 -11   7   2       51.09      102.68     37.13 o 
 -10   7   2      756.43      722.63     42.85 o 
  -8   7   2      569.91      516.61     17.62 o 
  -7   7   2      808.82      960.41     72.49 o 
  -6   7   2     1381.67     1433.19     55.29 o 
  -5   7   2     4736.56     4222.35     69.94 o 
  -4   7   2     1733.83     1755.39     96.88 o 
  -3   7   2     1578.46     1560.48     35.39 o 
  -2   7   2       52.20       67.90     26.44 o 
  -1   7   2      625.65      554.55     44.40 o 
   0   7   2      748.29      800.29     42.11 o 
   1   7   2     1343.36     1214.33     17.64 o 
   2   7   2      402.78      404.76     33.79 o 
   3   7   2      597.93      838.31     62.03 o 
   4   7   2      291.84      305.06     57.57 o 
   5   7   2      360.60      381.63     47.36 o 
   6   7   2      377.77      434.19     59.34 o 
   7   7   2       53.36       62.16     26.30 o 
 -15   8   2      323.36      347.67     44.54 o 
 -14   8   2       32.01       63.06     64.85 o 
 -13   8   2      229.20      310.28    116.88 o 
 -12   8   2       62.86      169.75    105.20 o 
 -11   8   2      449.54      494.58     54.12 o 
 -10   8   2      113.42      248.07     80.40 o 
  -9   8   2      497.32      486.47     31.79 o 
  -8   8   2     2267.89     2045.12     25.40 o 
  -7   8   2     1413.38     1389.08     17.70 o 
  -6   8   2      178.85      224.71     31.26 o 
  -5   8   2     2734.40     2589.35     28.54 o 
  -4   8   2     2253.60     2015.56     28.56 o 
  -3   8   2      134.21      146.03     19.98 o 
  -2   8   2     1167.86     1042.48     53.21 o 
  -1   8   2      105.43      229.52     42.79 o 
   0   8   2       10.85       23.28      9.53 o 
   1   8   2      430.39      464.87     57.33 o 
   2   8   2       53.10       81.16     68.55 o 
   3   8   2      329.56      331.22     55.76 o 
   4   8   2      262.86      315.31     36.06 o 
   5   8   2      190.75      212.87     43.48 o 
   6   8   2       90.26      164.53     77.49 o 
   7   8   2       35.72       54.09     30.48 o 
   8   8   2       43.62       47.52    117.45 o 
 -16   9   2       42.32       31.08      8.67 o 
 -15   9   2       16.93      170.64    134.18 o 
 -14   9   2       42.73      159.88    128.51 o 
 -13   9   2       48.54       46.02     10.16 o 
 -12   9   2      210.36      260.95     49.32 o 
 -11   9   2       72.57       86.07     61.57 o 
 -10   9   2      417.78      452.10     40.37 o 
  -9   9   2     1346.29     1198.10     62.21 o 
  -8   9   2      271.80      304.75     62.29 o 
  -7   9   2      755.44      837.13     84.63 o 
  -6   9   2     1053.04     1031.44     37.42 o 
  -5   9   2      271.61      285.89     41.56 o 
  -4   9   2       37.64       69.04     22.79 o 
  -3   9   2      429.96      412.48     33.04 o 
  -2   9   2      673.15      861.80     33.86 o 
  -1   9   2      125.94      136.16     27.20 o 
   0   9   2      427.38      481.92     63.96 o 
   1   9   2      342.38      360.31     44.30 o 
   2   9   2      632.28      729.30    125.45 o 
   3   9   2       71.10       67.04     38.23 o 
   4   9   2      223.48      288.46     52.09 o 
   5   9   2      164.88      240.69     56.05 o 
   6   9   2       16.43       64.99     27.04 o 
   7   9   2       35.37      171.84    105.49 o 
 -16  10   2       25.02       51.10    121.03 o 
 -15  10   2       42.36       48.41    129.10 o 
 -14  10   2       59.81       96.53    136.28 o 
 -13  10   2      164.79      266.61    121.65 o 
 -12  10   2      363.21      423.04     93.28 o 
 -11  10   2      137.45      200.25     68.15 o 
 -10  10   2       19.89       26.24     12.41 o 
  -9  10   2      855.20      842.08     42.26 o 
  -8  10   2       73.22       84.04     46.90 o 
  -7  10   2      949.18     1009.86     78.57 o 
  -6  10   2      480.18      482.19     17.29 o 
  -5  10   2      503.93      614.05     48.87 o 
  -4  10   2      583.35      499.34     18.86 o 
  -3  10   2     1061.04     1074.78     57.85 o 
  -2  10   2      971.01      972.14     98.31 o 
  -1  10   2      255.70      326.29     67.04 o 
   0  10   2      534.61      504.49     40.49 o 
   1  10   2       39.81       57.47     59.57 o 
   2  10   2      472.30      490.84     71.12 o 
   3  10   2       74.52       73.35     22.67 o 
   4  10   2       34.54       55.81     49.60 o 
   5  10   2      195.76      247.66     79.05 o 
   6  10   2        7.76        5.24      9.86 o 
 -15  11   2       25.71       58.87    115.35 o 
 -14  11   2        8.27       22.11     64.25 o 
 -13  11   2        4.80       25.10     75.31 o 
 -12  11   2      151.90      154.23    145.56 o 
 -11  11   2       52.76       66.28     12.98 o 
 -10  11   2      292.89      297.14     22.06 o 
  -9  11   2      313.72      313.30     65.76 o 
  -8  11   2       35.57       83.88     27.21 o 
  -7  11   2      605.97      586.00     39.10 o 
  -6  11   2      829.56      866.33     97.55 o 
  -5  11   2       48.09       84.95     55.25 o 
  -4  11   2      518.07      502.94     46.70 o 
  -3  11   2       92.16      141.78     45.88 o 
  -2  11   2      118.89      154.05     26.20 o 
  -1  11   2      177.52      188.17     28.38 o 
   0  11   2       36.38       33.81     52.99 o 
   1  11   2      107.73      144.03     25.83 o 
   2  11   2        9.94       13.48      2.99 o 
   3  11   2      449.34      402.41     56.26 o 
   4  11   2       72.78       65.45      3.89 o 
 -15  12   2       51.17       52.30    124.32 o 
 -14  12   2       29.36       50.50    101.61 o 
 -13  12   2      193.60      207.14     18.23 o 
 -12  12   2       40.14       75.31    104.60 o 
 -11  12   2      161.54      186.84     28.17 o 
 -10  12   2      277.10      259.93      8.33 o 
  -9  12   2      267.17      267.30     32.04 o 
  -8  12   2        4.98        4.36      8.06 o 
  -7  12   2      273.35      307.50     28.80 o 
  -6  12   2       91.23      126.75     15.17 o 
  -5  12   2      396.47      428.53     35.89 o 
  -4  12   2      208.03      269.44     36.65 o 
  -3  12   2       68.24       59.25     12.09 o 
  -2  12   2      117.02      112.77     96.04 o 
  -1  12   2        7.56       28.40     37.85 o 
   0  12   2      123.18      136.86     90.46 o 
   1  12   2      423.08      430.68     53.01 o 
   2  12   2        0.99        4.80     23.16 o 
   3  12   2       45.06       70.66     24.08 o 
 -14  13   2      209.80      234.94     27.50 o 
 -13  13   2       31.61       61.56     66.04 o 
 -12  13   2      116.52      123.78     68.67 o 
 -11  13   2       33.47       28.94      7.55 o 
 -10  13   2      206.54      185.06     31.73 o 
  -9  13   2      116.98      124.97     68.53 o 
  -8  13   2      263.98      352.97     63.85 o 
  -7  13   2       49.41       61.82     37.06 o 
  -6  13   2      253.79      252.24     54.85 o 
  -5  13   2      114.01      127.93     28.84 o 
  -4  13   2       92.17      107.73      7.51 o 
  -3  13   2       68.40      108.23     57.90 o 
  -2  13   2      268.40      343.02     44.49 o 
  -1  13   2      123.04      122.25     37.23 o 
   0  13   2       43.62       45.53     14.14 o 
   1  13   2       20.01       29.21     56.36 o 
 -14  14   2       48.11       55.59    101.01 o 
 -13  14   2        6.68       54.09    136.27 o 
 -12  14   2        7.26       27.04     36.95 o 
 -11  14   2       22.81       49.26     34.30 o 
 -10  14   2       15.58       12.84      9.86 o 
  -9  14   2      120.80      217.22     41.61 o 
  -8  14   2       49.88       89.96     28.86 o 
  -7  14   2       14.73       16.23     18.63 o 
  -6  14   2        4.58        7.61     25.87 o 
  -5  14   2        7.60       20.02     37.40 o 
  -4  14   2        2.76       19.82     59.92 o 
  -3  14   2       21.00       19.91     13.30 o 
  -2  14   2        3.52       30.48     38.40 o 
  -1  14   2       89.28      161.67     43.10 o 
   0  14   2      231.19      222.01     12.71 o 
 -12  15   2       87.82      171.41     73.88 o 
 -11  15   2        3.64        2.42      0.90 o 
 -10  15   2      221.93      256.95     26.27 o 
  -9  15   2       21.76       30.75     38.06 o 
  -8  15   2       85.33      161.40     70.79 o 
  -7  15   2       19.57       53.74     52.21 o 
  -6  15   2      176.42      239.36     42.34 o 
  -5  15   2      318.14      301.03     49.47 o 
  -4  15   2        7.87        6.58      0.60 o 
  -3  15   2       61.09       48.22     16.14 o 
 -10  16   2        7.84        5.12      9.20 o 
  -9  16   2       63.67       63.09     29.66 o 
  -8  16   2       42.26       40.27      9.08 o 
  -7  16   2      107.43       93.15     36.89 o 
  -6  16   2       11.21       29.61     59.53 o 
   0   1   3     3514.36     3687.27    113.34 o 
   1   1   3     3006.81     3217.46     66.05 o 
  -3   2   3      641.11      854.86     74.07 o 
  -1   2   3     4663.06     4541.21    160.84 o 
   0   2   3      233.53      414.17     50.35 o 
   1   2   3     8428.71     9803.32    201.81 o 
   2   2   3    18333.91    17922.32    276.22 o 
  -5   3   3     3529.52     3293.87    100.23 o 
  -4   3   3     1946.77     1941.56     75.46 o 
  -2   3   3     4701.23     5228.73     98.67 o 
  -1   3   3     3715.33     3510.49    232.97 o 
   0   3   3     2424.74     2319.21     46.54 o 
   1   3   3    11262.19    10960.19    459.87 o 
   2   3   3     1581.28     1462.46     51.46 o 
   3   3   3     2033.14     1785.44     15.38 o 
  -7   4   3      180.00      230.53     30.57 o 
  -6   4   3     1153.91     1131.92    120.66 o 
  -5   4   3     5803.99     5422.52    237.20 o 
  -4   4   3     1170.62     1153.02     69.30 o 
  -3   4   3     2393.00     2632.43    208.73 o 
  -2   4   3    18112.19    16913.35    243.36 o 
  -1   4   3     9655.34     9178.21    151.58 o 
   0   4   3     1154.76     1416.55     70.93 o 
   1   4   3      763.03      841.55     89.40 o 
   2   4   3     1672.47     1695.98     83.93 o 
   3   4   3     2806.52     2509.57     51.42 o 
   4   4   3     2628.80     2558.49     31.20 o 
  -9   5   3      115.44       93.80      8.08 o 
  -8   5   3      329.90      421.76     53.88 o 
  -7   5   3     1126.38     1240.04     56.47 o 
  -6   5   3     1490.94     1435.32     51.94 o 
  -5   5   3      670.71      527.54     70.07 o 
  -4   5   3     2116.01     2114.52     61.70 o 
  -3   5   3     1029.57      926.84    181.42 o 
  -2   5   3     2090.72     2080.28     70.62 o 
  -1   5   3      395.18      410.45     40.28 o 
   0   5   3      530.71      749.17     54.86 o 
   1   5   3     1677.73     1563.87     53.92 o 
   2   5   3     1203.21     1148.70     17.40 o 
   3   5   3     1873.92     2001.14     49.79 o 
   4   5   3       28.08       43.66     28.15 o 
   5   5   3      174.63      156.36     10.84 o 
 -11   6   3       39.37       29.99     58.99 o 
 -10   6   3      787.82      885.99     63.19 o 
  -9   6   3      188.97      323.98     90.35 o 
  -8   6   3      312.37      322.61     49.48 o 
  -7   6   3     2175.28     2075.16     56.35 o 
  -6   6   3     4161.28     3904.02     41.23 o 
  -5   6   3      355.81      343.45     23.62 o 
  -4   6   3      293.13      270.77     25.91 o 
  -3   6   3     1706.65     1413.70     35.64 o 
  -2   6   3     5110.89     4858.00      9.82 o 
  -1   6   3     2715.92     2454.97     28.72 o 
   0   6   3     1112.79     1082.06     39.80 o 
   1   6   3      806.80      919.67     49.71 o 
   2   6   3      260.81      320.27     32.80 o 
   3   6   3      303.67      363.28     62.03 o 
   4   6   3       10.62       30.97     15.17 o 
   5   6   3      216.63      172.49     54.81 o 
   6   6   3       31.44       30.48    145.84 o 
 -13   7   3      107.32      171.55    115.66 o 
 -12   7   3      257.08      281.60     43.05 o 
 -11   7   3      280.67      249.33     27.80 o 
 -10   7   3      643.53      548.05     57.13 o 
  -9   7   3      230.37      289.61     42.88 o 
  -8   7   3      308.19      360.42     82.71 o 
  -7   7   3      371.12      340.12     19.52 o 
  -6   7   3     1865.16     1743.27     97.31 o 
  -5   7   3      192.08      161.12     47.00 o 
  -4   7   3     5694.68     5738.54    258.58 o 
  -3   7   3     1766.73     1557.49     17.07 o 
  -2   7   3     1732.90     1631.63     40.95 o 
  -1   7   3     1433.00     1364.79    111.04 o 
   0   7   3       38.17       47.79     13.74 o 
   1   7   3       46.78       61.02     67.23 o 
   2   7   3       49.30       64.98     52.30 o 
   3   7   3      470.97      502.47     48.41 o 
   4   7   3      242.35      321.90     51.78 o 
   5   7   3      155.20      221.78     51.19 o 
   6   7   3        3.56       14.30     18.48 o 
   7   7   3      154.43      288.73    112.08 o 
 -15   8   3       14.54       16.44     88.16 o 
 -14   8   3       30.46       43.63     44.23 o 
 -13   8   3       76.55      198.44    143.16 o 
 -12   8   3      417.15      502.91    121.99 o 
 -11   8   3      187.59      273.50     60.98 o 
 -10   8   3      533.67      631.93    130.69 o 
  -9   8   3      306.79      281.04     64.58 o 
  -8   8   3      774.85      718.65     32.98 o 
  -7   8   3       19.46        9.80      8.05 o 
  -6   8   3      470.14      460.86     72.55 o 
  -5   8   3      955.42     1020.62     53.60 o 
  -4   8   3     3444.96     3220.06     41.03 o 
  -3   8   3     1225.88     1345.75     65.85 o 
  -2   8   3     1730.79     1698.18     31.05 o 
  -1   8   3      879.83      909.51     35.04 o 
   0   8   3      223.70      218.99     36.90 o 
   1   8   3     2166.23     1924.85    136.48 o 
   2   8   3      503.82      479.68     32.64 o 
   3   8   3      559.00      580.93     31.78 o 
   4   8   3      816.41     1044.84     93.58 o 
   5   8   3      119.24      177.87     41.74 o 
   6   8   3       73.86      110.21     28.90 o 
   7   8   3       83.48       83.38     84.88 o 
   8   8   3       52.59       49.61      8.67 o 
 -16   9   3       20.91       32.87    109.08 o 
 -15   9   3        4.49        8.97     73.51 o 
 -14   9   3       56.78       97.13     23.91 o 
 -13   9   3      204.25      220.00    141.98 o 
 -12   9   3       80.93      105.50     85.48 o 
 -11   9   3      285.57      291.77     29.30 o 
 -10   9   3      580.88      605.03     55.63 o 
  -9   9   3      576.21      525.05     37.63 o 
  -8   9   3     1413.68     1295.12    149.47 o 
  -7   9   3      192.50      176.83     17.01 o 
  -6   9   3      236.57      314.89     40.85 o 
  -5   9   3      854.88      891.01     75.71 o 
  -4   9   3      253.44      258.34     29.52 o 
  -3   9   3      246.32      270.92     27.25 o 
  -2   9   3      214.56      182.65     23.93 o 
  -1   9   3      320.03      266.84     95.39 o 
   0   9   3      239.84      315.00     59.32 o 
   1   9   3      342.48      356.52     21.19 o 
   2   9   3      492.77      430.63     32.28 o 
   3   9   3      254.82      293.32     31.97 o 
   4   9   3        1.69       22.41     60.87 o 
   5   9   3       19.21       24.78     89.46 o 
   6   9   3       23.79       57.48     95.60 o 
   7   9   3       11.54       40.94     44.23 o 
 -16  10   3       43.13       81.29    145.24 o 
 -15  10   3       30.31       43.63     60.96 o 
 -14  10   3      123.23      163.49    117.16 o 
 -13  10   3       44.85       46.02     52.00 o 
 -12  10   3       72.30      104.00     77.70 o 
 -11  10   3      460.20      415.03     11.66 o 
 -10  10   3      285.35      310.45     25.19 o 
  -9  10   3      187.10      215.34     21.29 o 
  -8  10   3      376.32      434.84     64.52 o 
  -7  10   3      826.05      732.18      5.79 o 
  -6  10   3      218.57      215.30     12.53 o 
  -5  10   3      123.70      130.31     20.57 o 
  -4  10   3      499.79      515.86     28.92 o 
  -3  10   3      375.44      356.38     19.31 o 
  -2  10   3      155.80      178.75     18.06 o 
  -1  10   3      475.74      482.74     32.15 o 
   0  10   3      153.68      193.15     44.04 o 
   1  10   3      139.45      135.75     29.44 o 
   2  10   3      689.43      608.65     50.99 o 
   3  10   3      263.32      308.58     99.90 o 
   4  10   3        4.05        9.37     47.45 o 
   5  10   3       12.19       72.44     66.58 o 
   6  10   3       30.73       95.03     80.39 o 
 -15  11   3       49.85       92.94     56.48 o 
 -14  11   3       47.85       85.77    140.16 o 
 -13  11   3      196.46      193.09     23.61 o 
 -12  11   3      248.82      227.78     20.92 o 
 -11  11   3      357.49      345.34     58.00 o 
 -10  11   3      440.33      462.71     43.70 o 
  -9  11   3      368.17      381.89     18.44 o 
  -8  11   3      813.17      705.63     60.44 o 
  -7  11   3      401.95      362.15     19.76 o 
  -6  11   3      259.02      269.43     25.04 o 
  -5  11   3      519.14      534.95     46.11 o 
  -4  11   3      225.29      257.02     61.61 o 
  -3  11   3      137.61      161.06     56.58 o 
  -2  11   3      111.45      194.58     59.78 o 
  -1  11   3      798.54      762.29     36.19 o 
   0  11   3        4.19       67.68     77.58 o 
   1  11   3       84.06      168.79     38.32 o 
   2  11   3      366.60      326.11     16.14 o 
   3  11   3       33.41       27.56     57.08 o 
   4  11   3       23.50       24.80      1.79 o 
 -15  12   3      238.17      325.81    137.20 o 
 -14  12   3      150.43      130.31      8.37 o 
 -13  12   3       23.81       54.69    135.67 o 
 -12  12   3      167.28      196.37     31.98 o 
 -11  12   3        7.04       19.53     21.82 o 
 -10  12   3       96.61      116.37     71.00 o 
  -9  12   3      334.91      354.75     21.59 o 
  -8  12   3      340.13      404.12     47.88 o 
  -7  12   3      152.31      214.40     40.60 o 
  -6  12   3       83.15       94.15     28.47 o 
  -5  12   3      417.33      344.47     15.28 o 
  -4  12   3      277.38      247.87      7.97 o 
  -3  12   3       44.90      116.55     58.11 o 
  -2  12   3       30.71       30.59     46.12 o 
  -1  12   3      206.69      198.74      8.90 o 
   0  12   3       53.47      193.28     95.92 o 
   1  12   3      102.53       78.16     44.20 o 
   2  12   3       73.95      101.60     66.90 o 
   3  12   3       92.02      106.95     48.50 o 
 -14  13   3      102.18      114.47     97.43 o 
 -13  13   3       44.42      105.19     54.99 o 
 -12  13   3       44.03      164.07    126.71 o 
 -11  13   3      349.47      392.24     54.39 o 
 -10  13   3      151.03      158.47     15.53 o 
  -9  13   3       84.83      100.13     38.47 o 
  -8  13   3      100.25      119.86     27.99 o 
  -7  13   3       22.09      127.35     66.15 o 
  -6  13   3      234.62      267.96     41.10 o 
  -5  13   3       73.74      133.57     90.91 o 
  -4  13   3        1.85        0.00     11.06 o 
  -3  13   3        7.51        7.47      6.24 o 
  -2  13   3      317.94      366.88     58.84 o 
  -1  13   3       84.53       70.34     67.18 o 
   0  13   3       10.43        7.97      9.51 o 
   1  13   3       83.68       72.05      8.05 o 
 -14  14   3       58.21       75.31    105.79 o 
 -13  14   3      225.95      245.10     39.46 o 
 -12  14   3       60.36       60.51     21.72 o 
 -11  14   3       27.67       32.36     18.46 o 
 -10  14   3       21.01       27.30     12.39 o 
  -9  14   3       77.98      148.05     65.31 o 
  -8  14   3       13.96       22.85     15.00 o 
  -7  14   3       38.10       49.12     39.44 o 
  -6  14   3       93.67      133.68    101.65 o 
  -5  14   3       83.75      105.85     35.00 o 
  -4  14   3       30.20       38.93     60.76 o 
  -3  14   3       15.06       12.55     10.54 o 
  -2  14   3       71.18       67.99     16.62 o 
  -1  14   3       39.99       37.34     39.86 o 
   0  14   3      121.46      193.63     92.25 o 
 -12  15   3      180.47      277.70     58.95 o 
 -11  15   3       27.44       51.30     15.47 o 
 -10  15   3       69.35       60.09      6.40 o 
  -9  15   3       42.94       36.76      6.13 o 
  -8  15   3      137.15      130.24     91.62 o 
  -7  15   3       51.74       72.16     53.88 o 
  -6  15   3       52.27      134.02     56.83 o 
  -5  15   3       17.37       57.75     41.88 o 
  -4  15   3       30.97       45.04     45.78 o 
  -3  15   3      204.11      190.50     23.10 o 
 -10  16   3       36.74       48.89     29.33 o 
  -9  16   3        5.71       14.00     21.32 o 
  -8  16   3       63.94       56.08     12.70 o 
  -7  16   3       66.52      125.24     25.29 o 
  -6  16   3       88.19       93.25     21.30 o 
   1   1   4     5994.90     5261.52     75.57 o 
  -3   2   4     2622.93     2680.63    319.66 o 
  -2   2   4     2243.54     2003.55      9.65 o 
  -1   2   4     4064.89     3790.93    135.98 o 
   0   2   4     6049.24     5704.95     50.40 o 
   1   2   4     3909.47     3695.96     50.93 o 
   2   2   4     1189.27     1236.76     38.36 o 
  -5   3   4     2786.98     2658.68     40.08 o 
  -4   3   4      633.76      752.62     53.66 o 
  -3   3   4     1399.03     1444.23     44.52 o 
  -2   3   4     2939.24     2802.04     70.23 o 
  -1   3   4     4682.36     3896.42     40.71 o 
   0   3   4    11994.96    11327.33    108.45 o 
   1   3   4     1756.27     1786.83     51.47 o 
   2   3   4      526.35      526.65     35.09 o 
   3   3   4      740.94      674.02    127.80 o 
  -7   4   4      258.59      235.83     33.63 o 
  -6   4   4     2390.81     2296.87     88.19 o 
  -5   4   4     2223.94     2257.52     73.10 o 
  -4   4   4     1278.81     1171.76    126.74 o 
  -3   4   4      213.61      243.59     17.09 o 
  -2   4   4       60.43      141.59     44.15 o 
  -1   4   4      820.37      919.43    120.42 o 
   0   4   4       42.34       99.67     28.85 o 
   1   4   4     3257.64     3246.72     51.12 o 
   2   4   4     3440.41     3172.87     38.14 o 
   3   4   4     2809.56     2531.54     28.68 o 
   4   4   4     1881.03     1814.37     52.95 o 
  -9   5   4      172.52      189.49     25.19 o 
  -8   5   4     1383.00     1396.40     59.47 o 
  -7   5   4     3654.07     3540.73     35.39 o 
  -6   5   4      138.71      192.79     42.63 o 
  -5   5   4     1450.51     1408.69     76.46 o 
  -4   5   4     2419.73     2373.91     28.88 o 
  -3   5   4     1597.02     1507.39     23.76 o 
  -2   5   4      779.06      852.05     36.10 o 
  -1   5   4     1266.41     1205.29     24.58 o 
   0   5   4      618.46      724.79     51.30 o 
   1   5   4     3938.42     3849.69     44.21 o 
   2   5   4     3219.93     3047.66     46.46 o 
   3   5   4     1130.07     1159.90     39.35 o 
   4   5   4      715.32      778.65     56.29 o 
   5   5   4       92.96      125.43     23.98 o 
 -11   6   4      202.00      254.02     62.37 o 
 -10   6   4      732.57      762.26    137.46 o 
  -9   6   4       51.89       85.48     82.12 o 
  -8   6   4      629.72      694.75     64.87 o 
  -7   6   4      601.75      625.14     56.34 o 
  -6   6   4     3551.32     3434.03     71.96 o 
  -5   6   4      832.41      807.30     30.52 o 
  -4   6   4       13.93      114.59     52.16 o 
  -3   6   4      222.30      266.02     38.17 o 
  -2   6   4     2769.53     2796.76     59.49 o 
  -1   6   4     1732.53     1482.04     32.40 o 
   0   6   4     3318.37     3145.65     56.73 o 
   1   6   4      786.12     1072.34     45.57 o 
   2   6   4      477.79      461.85     20.85 o 
   3   6   4      808.51      734.68     29.84 o 
   4   6   4      346.02      333.09     21.78 o 
   5   6   4      279.01      292.62     35.63 o 
   6   6   4       12.49       19.13     13.24 o 
 -13   7   4      146.04      161.40     15.54 o 
 -12   7   4      140.70      121.95     39.45 o 
 -11   7   4      129.10      119.85     94.15 o 
 -10   7   4      229.04      234.96     19.73 o 
  -9   7   4       42.46       44.83     91.45 o 
  -8   7   4      232.79      247.53     30.79 o 
  -7   7   4      405.13      460.65     65.19 o 
  -6   7   4      139.52      119.32     22.25 o 
  -5   7   4      604.71      618.20     53.44 o 
  -4   7   4      640.69      630.57     30.94 o 
  -3   7   4     1780.52     1604.42     21.51 o 
  -2   7   4      716.22      657.84     20.15 o 
  -1   7   4      142.65      134.39     20.53 o 
   0   7   4      744.84      821.38     52.40 o 
   1   7   4     2179.80     2064.42     56.68 o 
   2   7   4      835.93      891.32     40.68 o 
   3   7   4      342.64      358.88     48.85 o 
   4   7   4      439.65      434.96     32.66 o 
   5   7   4      366.02      334.94      7.18 o 
   6   7   4       69.53      102.81     55.30 o 
   7   7   4       18.10       31.38    108.18 o 
 -15   8   4       27.94       76.21    132.09 o 
 -14   8   4       31.10       48.41     69.93 o 
 -13   8   4      110.68      167.67     71.13 o 
 -12   8   4       26.06       46.02     94.14 o 
 -11   8   4       77.90      110.58    102.21 o 
 -10   8   4     1056.11      987.04     38.91 o 
  -9   8   4       48.15      108.49     31.38 o 
  -8   8   4      105.74      157.61     20.68 o 
  -7   8   4      273.18      241.21     12.91 o 
  -6   8   4      545.74      578.99     18.27 o 
  -5   8   4     2151.59     2170.23     93.80 o 
  -4   8   4       94.88      109.81     20.14 o 
  -3   8   4       97.83      125.73     27.19 o 
  -2   8   4      273.76      300.76     32.16 o 
  -1   8   4      458.11      644.59     87.95 o 
   0   8   4     2267.97     2129.44     77.69 o 
   1   8   4       66.88       65.43      4.51 o 
   2   8   4     1754.68     1674.28     93.79 o 
   3   8   4       24.63       43.72     38.66 o 
   4   8   4      107.56      107.96     32.39 o 
   5   8   4       48.95       71.56     67.43 o 
   6   8   4       22.73       29.88     85.17 o 
   7   8   4       24.44       46.32     89.35 o 
   8   8   4        9.48       23.91     30.78 o 
 -16   9   4      128.58      109.69     18.83 o 
 -15   9   4       91.99      121.94    121.04 o 
 -14   9   4       50.51       47.52      3.59 o 
 -13   9   4      281.92      283.99     27.80 o 
 -12   9   4       75.68      143.75    124.33 o 
 -11   9   4      258.41      293.56     48.73 o 
 -10   9   4      220.32      181.45      5.08 o 
  -9   9   4       42.24       54.64     39.48 o 
  -8   9   4       52.54       58.74     26.69 o 
  -7   9   4       97.79      126.19     21.40 o 
  -6   9   4       23.54       51.14     50.09 o 
  -5   9   4      202.25      257.71     39.98 o 
  -4   9   4     1329.13     1214.88     84.81 o 
  -3   9   4      136.44      140.79     41.97 o 
  -2   9   4      744.03      765.37     17.61 o 
  -1   9   4      354.09      438.57     50.12 o 
   0   9   4      723.44      657.58     15.08 o 
   1   9   4     1126.82     1112.34     24.02 o 
   2   9   4      106.52      158.61     41.09 o 
   3   9   4      177.21      239.99     45.84 o 
   4   9   4       12.68       27.97     41.28 o 
   5   9   4       52.09       57.14     20.91 o 
   6   9   4       27.66       23.91     29.29 o 
   7   9   4      117.76      206.52     60.37 o 
 -15  10   4      391.54      384.16     34.68 o 
 -14  10   4       46.68       72.02    103.40 o 
 -13  10   4       16.30       16.74     69.03 o 
 -12  10   4      109.41      174.24     90.26 o 
 -11  10   4      191.33      208.34     50.52 o 
 -10  10   4      422.94      419.56     53.24 o 
  -9  10   4      204.19      321.63     68.90 o 
  -8  10   4        4.75       29.65     51.15 o 
  -7  10   4       46.68       52.91     21.88 o 
  -6  10   4       53.60      137.38     39.35 o 
  -5  10   4      309.53      337.87     16.50 o 
  -4  10   4     1328.62     1368.81     77.74 o 
  -3  10   4       16.86       87.10     47.41 o 
  -2  10   4      324.45      304.73     34.55 o 
  -1  10   4      430.38      410.85     37.08 o 
   0  10   4      350.96      330.17     25.96 o 
   1  10   4      314.88      362.73     58.23 o 
   2  10   4      226.14      223.54     48.72 o 
   3  10   4       10.05       24.36     35.97 o 
   4  10   4        5.38       31.38     95.93 o 
   5  10   4      120.93       91.85     33.47 o 
 -15  11   4       12.13       14.34     92.04 o 
 -14  11   4       19.31       64.25    145.24 o 
 -13  11   4      127.44      108.49     39.75 o 
 -12  11   4      257.62      304.01     58.89 o 
 -11  11   4       66.80       92.05    148.53 o 
 -10  11   4       59.80      136.34     40.02 o 
  -9  11   4      554.88      497.68     71.11 o 
  -8  11   4      261.49      223.43     60.85 o 
  -7  11   4      220.56      268.38     55.35 o 
  -6  11   4      164.55      214.71     21.89 o 
  -5  11   4       28.56       45.47     16.17 o 
  -4  11   4      506.11      565.55     57.23 o 
  -3  11   4      463.15      440.39     44.85 o 
  -2  11   4      107.58      145.27     26.96 o 
  -1  11   4       46.32       50.79     66.42 o 
   0  11   4      169.56      160.64     41.70 o 
   1  11   4      307.20      339.13     70.11 o 
   2  11   4       31.44       36.69     33.03 o 
   3  11   4       20.24       26.45     22.71 o 
   4  11   4       36.77       36.16     54.39 o 
 -15  12   4       24.62       52.60    123.42 o 
 -14  12   4       33.84       31.38     60.37 o 
 -13  12   4      115.38       98.63     16.14 o 
 -12  12   4      202.13      203.25    143.77 o 
 -11  12   4      297.02      370.23     82.35 o 
 -10  12   4      331.77      341.44     37.49 o 
  -9  12   4        5.80       29.66     17.44 o 
  -8  12   4      229.24      293.73     50.14 o 
  -7  12   4      337.48      335.75     40.03 o 
  -6  12   4      102.03      133.57     34.67 o 
  -5  12   4      110.56      148.04     38.00 o 
  -4  12   4      514.08      817.08     75.66 o 
  -3  12   4       69.06       72.08     37.77 o 
  -2  12   4      241.18      234.33     26.75 o 
  -1  12   4       52.35       67.15     61.75 o 
   0  12   4      169.10      244.48     75.82 o 
   1  12   4       76.78       98.55     77.27 o 
   2  12   4        9.46       20.35     36.22 o 
   3  12   4       67.72       91.45    101.01 o 
 -14  13   4       27.37       30.48     13.15 o 
 -13  13   4       41.85      115.65     74.71 o 
 -12  13   4      531.80      538.82     32.29 o 
 -11  13   4       88.76       88.95     19.25 o 
 -10  13   4       26.28       42.74     35.75 o 
  -9  13   4      109.11      100.72     20.57 o 
  -8  13   4      302.98      299.37     36.76 o 
  -7  13   4      300.69      287.18     22.78 o 
  -6  13   4       45.53      107.49     40.07 o 
  -5  13   4      476.05      430.63     62.89 o 
  -4  13   4       84.39      106.57     54.14 o 
  -3  13   4      175.79      216.92     46.04 o 
  -2  13   4        8.89       15.90     67.33 o 
  -1  13   4        8.68       14.05     12.79 o 
   0  13   4      127.29      124.49     60.42 o 
   1  13   4       43.69       34.67      6.28 o 
 -13  14   4        6.08        2.09    120.73 o 
 -12  14   4       49.54       67.54     69.63 o 
 -11  14   4      510.03      450.44     43.34 o 
 -10  14   4       21.95       23.69     17.77 o 
  -9  14   4      228.17      238.64     51.25 o 
  -8  14   4       97.25       68.46     41.49 o 
  -7  14   4       10.32        4.86     84.97 o 
  -6  14   4      203.78      211.74     96.98 o 
  -5  14   4       14.00       24.51     48.57 o 
  -4  14   4      131.14      165.68     62.03 o 
  -3  14   4       56.36       84.03     31.84 o 
  -2  14   4      153.64      162.04     20.32 o 
  -1  14   4       22.39       19.46      7.77 o 
 -12  15   4       10.72       22.77     34.70 o 
 -11  15   4       39.81       45.61      8.20 o 
 -10  15   4       94.50      131.57     37.81 o 
  -9  15   4       10.57       22.61     26.37 o 
  -8  15   4       87.31       77.65     42.71 o 
  -7  15   4       67.44       56.65     10.46 o 
  -6  15   4       61.40       90.21     44.98 o 
  -5  15   4       14.85       36.11     59.73 o 
  -4  15   4       11.79       10.45      6.64 o 
  -3  15   4        9.69       18.96     13.63 o 
  -9  16   4       17.12       37.49     74.96 o 
  -8  16   4        6.60       11.59     15.13 o 
  -7  16   4       25.97       18.04     13.30 o 
   1   1   5     7357.25     7499.61    117.93 o 
  -3   2   5     6370.30     5740.90     90.75 o 
  -2   2   5     2487.83     2375.31    106.45 o 
  -1   2   5       44.70      365.24     92.36 o 
   0   2   5      103.77      149.47    109.71 o 
   1   2   5      718.49      778.33     75.78 o 
   2   2   5     3161.78     2987.13     45.62 o 
  -5   3   5     2295.85     2295.03     34.12 o 
  -4   3   5     7517.02     7817.31    202.73 o 
  -3   3   5      532.14      405.64     29.03 o 
  -2   3   5     4256.42     4108.60     40.30 o 
  -1   3   5     4638.28     4432.00     99.81 o 
   0   3   5     1662.64     1268.20     79.01 o 
   1   3   5     3034.79     2783.68     37.60 o 
   2   3   5      286.48      342.89     55.15 o 
   3   3   5      271.70      332.64     29.59 o 
  -7   4   5      273.26      317.71     37.13 o 
  -6   4   5      396.15      511.43     24.61 o 
  -5   4   5       59.99      117.29     59.98 o 
  -4   4   5      121.44      253.34     56.05 o 
  -3   4   5     3844.06     3710.23     48.33 o 
  -2   4   5      867.37      868.00     52.22 o 
  -1   4   5      687.50      959.01     80.84 o 
   0   4   5       88.00       96.81     14.97 o 
   1   4   5      562.38      759.68     48.26 o 
   2   4   5      103.64      101.34     12.68 o 
   3   4   5      614.23      672.29    141.04 o 
   4   4   5     1127.00     1293.55     46.87 o 
  -9   5   5        4.58       23.16     31.55 o 
  -8   5   5     1072.39     1015.77      9.21 o 
  -7   5   5     1370.83     1241.86    116.47 o 
  -6   5   5      950.13      865.98     22.48 o 
  -5   5   5      460.15      497.01     50.81 o 
  -4   5   5     1459.49     1441.78     30.14 o 
  -3   5   5     2286.53     2250.36     35.71 o 
  -2   5   5      770.46      743.89    106.81 o 
  -1   5   5      761.28      807.49     36.75 o 
   0   5   5     3052.31     2752.91     72.32 o 
   1   5   5     2200.13     2207.52     69.54 o 
   2   5   5     1513.36     1545.94     49.01 o 
   3   5   5      166.58      245.23     40.03 o 
   4   5   5      109.12      166.06     27.08 o 
   5   5   5       62.96       72.26      9.71 o 
 -11   6   5     1885.72     2004.84     65.01 o 
 -10   6   5      278.03      308.68     48.36 o 
  -9   6   5     1320.35     1496.94     96.64 o 
  -8   6   5      758.41      846.79    170.86 o 
  -7   6   5      443.94      607.94     84.02 o 
  -6   6   5      183.38      197.70      8.86 o 
  -5   6   5      393.21      428.90     16.98 o 
  -4   6   5     1842.38     1761.54     56.84 o 
  -3   6   5      126.53      102.51     53.90 o 
  -2   6   5     1372.80     1333.49     49.38 o 
  -1   6   5     1359.34     1285.72     91.46 o 
   0   6   5     1948.97     1865.64     27.83 o 
   1   6   5      145.35      152.55     18.72 o 
   2   6   5     1319.50     1301.48    156.20 o 
   3   6   5     2381.52     2107.22     77.13 o 
   4   6   5      405.22      370.36     53.80 o 
   5   6   5      231.70      311.12     62.43 o 
   6   6   5       62.49       67.28     27.03 o 
 -13   7   5      157.45      205.34    138.39 o 
 -12   7   5       25.66       49.31     19.13 o 
 -11   7   5      871.32      811.09     42.48 o 
 -10   7   5      551.23      729.14    118.43 o 
  -9   7   5      100.74      211.61    110.89 o 
  -8   7   5      470.33      595.44    127.40 o 
  -7   7   5      727.56      911.25     58.58 o 
  -6   7   5      835.19      998.83     50.53 o 
  -5   7   5      604.21      690.83     58.66 o 
  -4   7   5      688.85      653.31     36.59 o 
  -3   7   5     1115.97     1340.85     55.19 o 
  -2   7   5     3038.56     2982.98     60.77 o 
  -1   7   5      359.95      451.38     44.02 o 
   0   7   5      693.73      769.37     41.29 o 
   1   7   5     1439.00     1412.35    124.40 o 
   2   7   5      554.06      548.98     35.82 o 
   3   7   5      188.19      233.48     44.42 o 
   4   7   5       71.94       94.34     47.81 o 
   5   7   5      438.44      622.21     35.31 o 
   6   7   5       18.56       32.87     84.57 o 
   7   7   5      169.53      260.04     76.82 o 
 -15   8   5      182.13      248.38    120.75 o 
 -14   8   5       45.84       55.89     12.85 o 
 -13   8   5      165.51      196.67     36.17 o 
 -12   8   5      258.44      281.59     45.74 o 
 -11   8   5      298.67      417.64    137.22 o 
 -10   8   5       96.53      139.28    104.91 o 
  -9   8   5     1069.47     1053.28     82.01 o 
  -8   8   5       29.26       30.54     14.05 o 
  -7   8   5     2087.21     1896.94     47.26 o 
  -6   8   5     1429.42     1341.72     88.41 o 
  -5   8   5      329.74      391.68     67.85 o 
  -4   8   5     1300.87     1167.38     57.15 o 
  -3   8   5      119.15      114.73     32.37 o 
  -2   8   5      254.81      317.41     43.75 o 
  -1   8   5     1951.66     2138.42     51.31 o 
   0   8   5      176.98      269.45     48.49 o 
   1   8   5      375.70      413.87     35.62 o 
   2   8   5      939.95      944.67     63.76 o 
   3   8   5      610.54      620.57     22.56 o 
   4   8   5      107.48       93.86     18.54 o 
   5   8   5       28.46       92.79     29.59 o 
   6   8   5       37.24       50.21     87.26 o 
   7   8   5       64.84       70.53     31.38 o 
 -15   9   5       86.44       81.59      1.49 o 
 -14   9   5       75.86       77.70    129.41 o 
 -13   9   5       38.45       60.97    119.84 o 
 -12   9   5      624.80      552.97     37.38 o 
 -11   9   5       76.19      119.25    111.48 o 
 -10   9   5      173.97      195.48     47.82 o 
  -9   9   5     1005.96      946.87     33.22 o 
  -8   9   5      145.23      225.21     45.97 o 
  -7   9   5      157.45      178.31     41.74 o 
  -6   9   5     1621.01     1500.89    113.15 o 
  -5   9   5      103.48      197.50     34.88 o 
  -4   9   5      847.43      850.19     49.57 o 
  -3   9   5     2182.77     2270.03     68.32 o 
  -2   9   5      506.77      508.15     44.98 o 
  -1   9   5     1096.71      991.77     60.13 o 
   0   9   5      257.41      313.31     47.92 o 
   1   9   5      394.74      352.32     19.62 o 
   2   9   5       77.10       59.57     17.10 o 
   3   9   5      182.89      221.03     29.29 o 
   4   9   5      400.10      489.41     96.92 o 
   5   9   5       28.74       44.60     33.78 o 
   6   9   5       69.56       69.63    133.29 o 
 -15  10   5       14.04       10.76     94.13 o 
 -14  10   5      218.39      261.84     78.61 o 
 -13  10   5      173.91      194.28     87.88 o 
 -12  10   5      111.31       94.44     82.79 o 
 -11  10   5      327.25      359.95     36.47 o 
 -10  10   5      344.57      443.07    139.02 o 
  -9  10   5       96.23      150.59     72.31 o 
  -8  10   5      101.09      109.84     35.20 o 
  -7  10   5      515.85      504.73     39.39 o 
  -6  10   5       64.71       65.40     17.56 o 
  -5  10   5      534.10      559.55     56.81 o 
  -4  10   5      849.43     1010.57     49.68 o 
  -3  10   5      330.58      382.52     45.91 o 
  -2  10   5       49.39       48.44     52.90 o 
  -1  10   5      194.20      272.97     67.47 o 
   0  10   5       46.53       60.03     40.32 o 
   1  10   5       38.66       42.05      5.70 o 
   2  10   5       25.32       40.35     37.36 o 
   3  10   5       14.26       30.89     59.69 o 
   4  10   5      113.44      116.86      2.69 o 
   5  10   5       60.48       71.43     51.10 o 
 -15  11   5       77.88       93.54     78.60 o 
 -14  11   5       49.32       62.76    109.68 o 
 -13  11   5      159.70      187.10     35.87 o 
 -12  11   5       13.56       11.65     60.66 o 
 -11  11   5      156.12      152.14     40.65 o 
 -10  11   5      274.26      233.71     81.01 o 
  -9  11   5      406.68      363.77     19.12 o 
  -8  11   5      557.04      499.79     60.11 o 
  -7  11   5      228.40      214.38     64.77 o 
  -6  11   5      100.69      202.08     45.90 o 
  -5  11   5      428.90      433.05     27.28 o 
  -4  11   5     1744.37     1936.41     65.90 o 
  -3  11   5      106.21      104.55     14.50 o 
  -2  11   5      462.52      499.54     79.46 o 
  -1  11   5        2.43       23.09     21.23 o 
   0  11   5        6.06        7.44     13.05 o 
   1  11   5       12.83        9.92     36.58 o 
   2  11   5      109.83      209.31     92.06 o 
   3  11   5        5.54       25.81     23.66 o 
   4  11   5       24.65       16.44     29.59 o 
 -15  12   5      147.07      277.96    121.05 o 
 -14  12   5       70.24      114.46    127.91 o 
 -13  12   5       87.73      118.05    145.85 o 
 -12  12   5       28.65      168.85    123.42 o 
 -11  12   5      227.70      227.29     25.05 o 
 -10  12   5       16.94       44.13     40.05 o 
  -9  12   5      102.88       94.98     69.48 o 
  -8  12   5       41.32       37.73      9.77 o 
  -7  12   5      242.62      219.05     16.57 o 
  -6  12   5     1010.94      894.16     38.13 o 
  -5  12   5      357.75      327.32     20.90 o 
  -4  12   5      112.74      128.18     97.36 o 
  -3  12   5       51.34       58.38     21.70 o 
  -2  12   5       31.88       45.10     50.48 o 
  -1  12   5      303.61      310.96     15.11 o 
   0  12   5        6.34       34.34     54.00 o 
   1  12   5       15.07       20.05     39.76 o 
   2  12   5        0.79        3.92     56.09 o 
   3  12   5       13.24       33.47     51.70 o 
 -14  13   5      248.31      253.18     84.59 o 
 -13  13   5       78.85      103.70    100.12 o 
 -12  13   5       80.99      115.06     65.75 o 
 -11  13   5       75.14       92.09     73.31 o 
 -10  13   5      138.64      136.55     34.46 o 
  -9  13   5        0.79        3.28     15.27 o 
  -8  13   5     1020.04      903.24     43.31 o 
  -7  13   5      108.07      127.81     25.74 o 
  -6  13   5      213.30      261.95     61.31 o 
  -5  13   5      120.60      137.38     47.80 o 
  -4  13   5      221.92      286.04     43.11 o 
  -3  13   5      268.24      329.69     62.85 o 
  -2  13   5      111.64      134.64     93.51 o 
  -1  13   5       60.39       80.55     58.51 o 
   0  13   5       23.51       32.47      8.20 o 
   1  13   5      102.19      115.83     26.45 o 
 -13  14   5       79.75      109.98    147.34 o 
 -12  14   5       80.70      157.06     61.13 o 
 -11  14   5       46.75       62.24     55.74 o 
 -10  14   5      179.93      222.73     33.03 o 
  -9  14   5       60.06       84.77     25.99 o 
  -8  14   5       37.22       37.22      9.40 o 
  -7  14   5      126.81      106.44     12.31 o 
  -6  14   5       50.74       68.28     42.13 o 
  -5  14   5      132.11      115.56     61.20 o 
  -4  14   5       26.65       53.22     40.06 o 
  -3  14   5       73.02       92.03     82.99 o 
  -2  14   5       20.50       19.24     10.12 o 
  -1  14   5       18.38       23.21     20.17 o 
 -12  15   5        1.18       20.34     40.00 o 
 -11  15   5       84.05       95.83     31.99 o 
 -10  15   5       10.93       40.64     51.56 o 
  -9  15   5       56.31       58.65     38.43 o 
  -8  15   5      100.77      115.18     49.01 o 
  -7  15   5       34.91       29.37     19.50 o 
  -6  15   5       85.76       72.19     35.23 o 
  -5  15   5       68.79      121.38     62.24 o 
  -4  15   5       66.53       89.30     62.63 o 
  -3  15   5       10.92       47.10     86.11 o 
  -3   2   6     2749.89     2474.51     66.68 o 
   0   2   6     2366.32     2633.17     66.24 o 
   1   2   6      729.10      697.22     21.41 o 
   2   2   6     4681.05     4321.94     37.40 o 
  -5   3   6      635.13      697.26     44.14 o 
  -4   3   6      205.48      233.20     66.60 o 
  -2   3   6      712.18      768.13     48.21 o 
  -1   3   6     1876.31     2177.68    109.08 o 
   0   3   6     6748.55     7260.70     85.86 o 
   1   3   6      163.11      288.56     57.56 o 
   2   3   6      312.21      332.10     38.89 o 
   3   3   6      223.26      191.54     18.03 o 
  -7   4   6      415.99      441.77     21.14 o 
  -6   4   6       79.68       71.94      8.78 o 
  -5   4   6      157.24      200.17     30.26 o 
  -4   4   6      542.05      567.39     42.94 o 
  -3   4   6      408.70      445.12     48.43 o 
  -2   4   6     8256.40     7888.34     91.91 o 
  -1   4   6      217.73      300.22     52.77 o 
   0   4   6      150.85      300.77    145.36 o 
   1   4   6      221.97      242.39     12.21 o 
   2   4   6      449.66      408.00     18.26 o 
   3   4   6     3353.59     3094.60     96.63 o 
   4   4   6      447.69      474.89     15.30 o 
  -9   5   6      245.23      293.22     67.73 o 
  -8   5   6      194.47      197.94     43.86 o 
  -7   5   6      762.88      938.55     76.58 o 
  -6   5   6      670.51      891.28     68.23 o 
  -5   5   6     3459.57     3298.18     67.55 o 
  -4   5   6      371.83      379.81     31.65 o 
  -3   5   6     2882.25     2571.77     38.26 o 
  -2   5   6        3.95       50.25     27.80 o 
  -1   5   6      126.82      234.59     61.15 o 
   0   5   6      234.92      304.48     24.85 o 
   1   5   6      590.11      707.32     65.40 o 
   2   5   6     1598.27     1646.62     46.07 o 
   3   5   6     1271.52     1530.25     78.75 o 
   4   5   6      198.30      179.07     36.85 o 
   5   5   6      201.88      282.40     38.36 o 
 -11   6   6      398.99      516.96    138.43 o 
 -10   6   6       72.30      145.25     32.28 o 
  -9   6   6      176.96      259.16     95.95 o 
  -8   6   6      859.02      843.62     26.93 o 
  -7   6   6      115.17      138.39     23.31 o 
  -6   6   6     1865.98     1943.62     42.29 o 
  -5   6   6      144.57      182.70     44.09 o 
  -4   6   6     1074.42     1244.75     79.98 o 
  -3   6   6       42.19       59.91     29.71 o 
  -2   6   6     1077.54     1310.13     48.77 o 
  -1   6   6      576.78      597.22     83.23 o 
   0   6   6      353.62      429.38     45.12 o 
   1   6   6     1133.97     1279.90     41.32 o 
   2   6   6      275.17      290.74     13.78 o 
   3   6   6       37.44       43.80     28.22 o 
   4   6   6      146.75      186.91     29.58 o 
   5   6   6      668.53      732.84     94.82 o 
   6   6   6       82.36       89.36    128.21 o 
 -13   7   6      451.92      460.15    127.07 o 
 -12   7   6      366.09      402.42     67.27 o 
 -11   7   6      167.79      154.23     64.86 o 
 -10   7   6      646.11      582.96     40.38 o 
  -9   7   6     1422.36     1502.47    126.68 o 
  -8   7   6        7.53       13.15    110.27 o 
  -7   7   6     1355.37     1520.38     82.97 o 
  -6   7   6       56.42       98.77     33.56 o 
  -5   7   6      439.96      445.69     29.14 o 
  -4   7   6     1590.13     1577.92     58.66 o 
  -3   7   6      526.34      508.06     17.21 o 
  -2   7   6     1490.68     1578.61     79.26 o 
  -1   7   6       27.58      130.44     53.60 o 
   0   7   6     1125.26     1230.56     56.95 o 
   1   7   6      265.07      284.85     55.09 o 
   2   7   6      738.41      974.17     57.10 o 
   3   7   6      762.18      682.46     36.93 o 
   4   7   6      203.04      251.18     53.57 o 
   5   7   6     1150.66     1351.74     67.18 o 
   6   7   6      106.07      113.87    124.33 o 
   7   7   6      178.32      188.30     73.53 o 
 -15   8   6       50.71       47.22      0.90 o 
 -14   8   6      168.89      202.65     37.36 o 
 -13   8   6       39.05       61.56     88.76 o 
 -12   8   6      179.18      237.93     77.42 o 
 -11   8   6      259.99      276.22     31.09 o 
 -10   8   6      664.54      614.97     28.12 o 
  -9   8   6      112.44      120.45     80.40 o 
  -8   8   6      396.66      364.80      3.89 o 
  -7   8   6       53.61       65.16     13.30 o 
  -6   8   6      882.92     1155.83     66.80 o 
  -5   8   6       94.57       96.72     68.42 o 
  -4   8   6      973.37      951.84    116.49 o 
  -3   8   6      311.42      334.52     25.17 o 
  -2   8   6      790.22     1006.58     51.72 o 
  -1   8   6      616.72      570.49     36.30 o 
   0   8   6      168.98      224.11     39.12 o 
   1   8   6       36.52       88.89     28.92 o 
   2   8   6       12.51       58.68     40.37 o 
   3   8   6     1132.53      988.23    102.35 o 
   4   8   6       17.55       38.19     15.08 o 
   5   8   6        7.80       36.75     78.23 o 
   6   8   6        3.73       23.01     60.66 o 
   7   8   6      173.09      276.17    139.28 o 
 -15   9   6        7.25        6.28     11.95 o 
 -14   9   6      223.40      277.09     52.61 o 
 -13   9   6      191.03      257.05    111.49 o 
 -12   9   6      231.12      233.46     59.19 o 
 -11   9   6      110.32      157.21     61.87 o 
 -10   9   6      759.32      868.40     64.02 o 
  -9   9   6     1529.25     1453.95    103.62 o 
  -8   9   6       92.15      130.96     67.07 o 
  -7   9   6       33.21       95.53     20.10 o 
  -6   9   6       41.55       48.12     16.48 o 
  -5   9   6       23.71       25.24      9.90 o 
  -4   9   6      299.48      280.79     25.50 o 
  -3   9   6      108.43      144.70     19.22 o 
  -2   9   6      200.58      248.41     32.94 o 
  -1   9   6      162.82      147.73     43.49 o 
   0   9   6      884.40      899.10     31.34 o 
   1   9   6      708.77      672.99     99.20 o 
   2   9   6      213.82      198.29     23.83 o 
   3   9   6      124.95      169.89     27.14 o 
   4   9   6       87.41       93.89     18.34 o 
   5   9   6       40.60       62.42     92.30 o 
   6   9   6       59.05       45.72     51.10 o 
 -15  10   6      104.08      106.10    129.11 o 
 -14  10   6       29.23       43.93     59.77 o 
 -13  10   6       26.54       39.15     64.25 o 
 -12  10   6      435.55      400.65      6.88 o 
 -11  10   6       87.22      102.51     47.52 o 
 -10  10   6      239.06      379.04    140.20 o 
  -9  10   6      195.17      161.27     22.41 o 
  -8  10   6      226.46      212.20     45.39 o 
  -7  10   6      124.89      123.80     13.09 o 
  -6  10   6      939.47      937.88     31.47 o 
  -5  10   6       59.63       73.44     15.51 o 
  -4  10   6     1730.98     1625.15    159.59 o 
  -3  10   6      157.99      190.36     32.73 o 
  -2  10   6      368.01      385.06     40.36 o 
  -1  10   6      948.29      881.14     76.00 o 
   0  10   6      149.03      166.34     11.87 o 
   1  10   6       73.20      173.16     58.47 o 
   2  10   6       48.20       58.57     52.65 o 
   3  10   6      154.45      186.72     64.10 o 
   4  10   6       29.71       69.63    109.68 o 
 -15  11   6       80.39      114.46    147.34 o 
 -14  11   6      446.61      409.00    112.42 o 
 -13  11   6       12.80       13.15      8.67 o 
 -12  11   6      226.46      234.65     32.58 o 
 -11  11   6       42.97       46.32     25.40 o 
 -10  11   6      229.55      236.91     50.51 o 
  -9  11   6      325.67      429.01     66.17 o 
  -8  11   6      676.29      604.10     43.07 o 
  -7  11   6      552.11      519.43     41.38 o 
  -6  11   6      735.39      687.37     27.67 o 
  -5  11   6     1022.83      889.44     73.05 o 
  -4  11   6      776.86      949.91     84.29 o 
  -3  11   6      727.78      679.31      4.17 o 
  -2  11   6      253.74      269.12     59.49 o 
  -1  11   6      179.05      232.82     53.22 o 
   0  11   6       46.05       71.35     62.91 o 
   1  11   6      136.76      181.68     78.75 o 
   2  11   6       39.32      103.36     38.08 o 
   3  11   6       20.92       17.93     98.32 o 
   4  11   6       36.56       40.34      2.39 o 
 -14  12   6       67.34       64.25     74.42 o 
 -13  12   6      558.30      542.71     51.73 o 
 -12  12   6      119.12      107.59     10.46 o 
 -11  12   6        7.35       22.41     35.86 o 
 -10  12   6      331.03      327.00      8.90 o 
  -9  12   6       18.87       30.70     40.06 o 
  -8  12   6       92.91      186.71     46.67 o 
  -7  12   6      340.39      315.16     20.28 o 
  -6  12   6       14.49       15.16     10.51 o 
  -5  12   6      924.48      851.80     42.93 o 
  -4  12   6      216.63      271.40     32.54 o 
  -3  12   6      229.86      261.45     46.50 o 
  -2  12   6      422.87      381.82     19.61 o 
  -1  12   6       38.75       72.02     92.49 o 
   0  12   6      132.64      136.48     29.59 o 
   1  12   6       79.02       78.44      9.26 o 
   2  12   6        6.72       34.83     76.32 o 
 -14  13   6      269.50      292.04     41.55 o 
 -13  13   6        1.05        7.77     16.44 o 
 -12  13   6      178.17      204.14     55.30 o 
 -11  13   6       80.75       98.73     31.08 o 
 -10  13   6       90.03       90.97      8.32 o 
  -9  13   6       45.83       64.52     26.59 o 
  -8  13   6      314.11      375.19     49.17 o 
  -7  13   6      273.15      246.91     22.34 o 
  -6  13   6       58.93       82.66     66.23 o 
  -5  13   6      157.62      160.85     16.89 o 
  -4  13   6      207.94      262.18     30.67 o 
  -3  13   6        7.84       30.75     67.70 o 
  -2  13   6       13.39       13.54     15.10 o 
  -1  13   6       20.07       15.29     11.80 o 
   0  13   6       21.61       38.38     24.89 o 
   1  13   6       10.49       12.73     23.01 o 
 -13  14   6       44.19       56.18    105.19 o 
 -12  14   6       20.27       55.58    127.01 o 
 -11  14   6       17.84       14.77     40.35 o 
 -10  14   6       85.83       88.01     26.21 o 
  -9  14   6       91.96       83.71     25.11 o 
  -8  14   6      254.07      244.39     40.13 o 
  -7  14   6      334.79      383.35     67.97 o 
  -6  14   6      375.32      378.31     93.60 o 
  -5  14   6      345.38      366.06     36.78 o 
  -4  14   6       29.45       32.57     18.94 o 
  -3  14   6      276.43      245.79     26.17 o 
  -2  14   6        0.82       37.32     54.68 o 
  -1  14   6       34.08       62.18     78.78 o 
 -11  15   6       72.26       67.81     24.17 o 
 -10  15   6       37.89       29.26     17.68 o 
  -9  15   6      129.40      123.84     23.17 o 
  -8  15   6       96.73      101.99     18.18 o 
  -7  15   6      150.44      203.67     43.15 o 
  -6  15   6       22.97       42.21     69.49 o 
  -5  15   6       99.88       90.34     14.05 o 
  -4  15   6       31.91       29.79     11.29 o 
   1   2   7     2647.43     2423.54     86.67 o 
   2   2   7      348.29      347.38     35.59 o 
  -5   3   7      315.32      302.92     50.74 o 
  -4   3   7     2761.35     2571.46     45.78 o 
  -3   3   7      857.92      820.02     75.77 o 
  -1   3   7     1710.94     1692.84     42.33 o 
   0   3   7      227.15      206.62      1.20 o 
   1   3   7     3714.22     3357.10     56.45 o 
   2   3   7      872.10      880.31     63.47 o 
   3   3   7     1001.08     1179.00     50.76 o 
  -7   4   7     1174.89     1192.58    149.05 o 
  -6   4   7       37.45       72.01     78.23 o 
  -5   4   7      779.44      795.07     32.13 o 
  -4   4   7     1867.32     2178.51    129.05 o 
  -3   4   7     1647.73     1865.20     96.91 o 
  -2   4   7      923.63      962.92      4.49 o 
  -1   4   7      941.49     1233.08    109.32 o 
   0   4   7      589.29      629.32     29.71 o 
   1   4   7        2.83       32.90     17.53 o 
   2   4   7     1727.93     1699.93    137.38 o 
   3   4   7      246.60      546.65     71.79 o 
   4   4   7      272.88      384.05     49.08 o 
  -9   5   7       11.28       23.96     37.45 o 
  -8   5   7      604.71      641.22     33.42 o 
  -7   5   7      297.93      298.17     44.40 o 
  -6   5   7     1596.09     1408.94     16.19 o 
  -5   5   7      251.36      263.71     93.58 o 
  -4   5   7      480.99      572.92     50.64 o 
  -3   5   7     2129.20     1998.00    139.46 o 
  -2   5   7      203.15      224.23    141.71 o 
  -1   5   7      401.32      405.56     42.88 o 
   0   5   7      276.93      349.38     57.73 o 
   1   5   7      466.59      400.48     30.25 o 
   2   5   7      489.06      500.72     36.77 o 
   3   5   7      394.63      401.54     43.07 o 
   4   5   7      508.37      545.60     28.52 o 
   5   5   7     2110.76     1803.51    118.09 o 
 -11   6   7      635.06      598.17     11.37 o 
 -10   6   7      135.79      205.94    146.76 o 
  -9   6   7     1466.81     1333.65      8.39 o 
  -8   6   7      285.82      396.14    118.69 o 
  -7   6   7     1417.90     1448.09     71.30 o 
  -6   6   7     1402.06     1286.18    133.92 o 
  -5   6   7     1458.01     1456.71     66.33 o 
  -4   6   7     1171.06     1152.21     13.78 o 
  -3   6   7      652.08      622.43     38.29 o 
  -2   6   7     2696.66     2830.89     75.56 o 
  -1   6   7       71.57       60.23     60.17 o 
   0   6   7      542.32      542.38     29.01 o 
   1   6   7      392.07      376.44     23.13 o 
   2   6   7      155.88      251.80     45.64 o 
   3   6   7      264.04      256.11     13.85 o 
   4   6   7      313.47      276.63     56.78 o 
   5   6   7      218.70      248.49     45.77 o 
   6   6   7      752.87      712.49    124.43 o 
 -13   7   7      182.79      171.87     45.43 o 
 -12   7   7       79.22       78.60     97.13 o 
 -11   7   7     1342.37     1467.45    102.98 o 
 -10   7   7      527.96      480.88    133.68 o 
  -9   7   7       18.51       59.47    127.61 o 
  -8   7   7      394.32      401.88     96.58 o 
  -7   7   7       28.98       58.57     60.67 o 
  -6   7   7      549.83      683.01     73.28 o 
  -5   7   7      532.14      605.19     69.11 o 
  -4   7   7     1692.19     1740.07     51.57 o 
  -3   7   7      451.16      430.25     21.67 o 
  -2   7   7      198.17      170.54     36.62 o 
  -1   7   7      545.12      521.86     60.76 o 
   0   7   7      105.42      119.06     56.83 o 
   1   7   7       89.68      113.62     39.37 o 
   2   7   7      871.24      780.30     28.51 o 
   3   7   7      744.12      646.07     50.64 o 
   4   7   7      797.29      776.99     24.68 o 
   5   7   7      310.04      272.39      7.62 o 
   6   7   7      187.54      162.60    115.67 o 
   7   7   7       48.75       48.71      2.69 o 
 -15   8   7       35.20       37.65      6.87 o 
 -14   8   7       49.53       87.26    133.29 o 
 -13   8   7      123.21      175.14     97.43 o 
 -12   8   7      512.75      533.45     62.20 o 
 -11   8   7      829.21      796.64     19.15 o 
 -10   8   7       72.53      143.16    118.35 o 
  -9   8   7       15.04       36.76     83.97 o 
  -8   8   7       78.20       70.53     34.67 o 
  -7   8   7     1375.30     1468.78     79.96 o 
  -6   8   7      504.75      518.17     39.63 o 
  -5   8   7     1196.52     1260.09     78.03 o 
  -4   8   7      360.04      447.48     53.56 o 
  -3   8   7      469.78      503.15     23.87 o 
  -2   8   7      731.55     1127.64     99.96 o 
  -1   8   7      246.86      276.07     28.46 o 
   0   8   7       39.51       48.81     25.14 o 
   1   8   7       19.13       27.89     43.33 o 
   2   8   7      897.65      919.09     61.77 o 
   3   8   7      318.87      351.64     60.12 o 
   4   8   7      298.24      354.19     59.64 o 
   5   8   7      358.20      315.70     28.10 o 
   6   8   7       53.10      193.66    127.91 o 
   7   8   7       72.04       80.69     35.86 o 
 -15   9   7      219.14      290.24     80.11 o 
 -14   9   7      152.85      186.80     75.62 o 
 -13   9   7       88.91       86.67      2.99 o 
 -12   9   7       61.64       97.13    134.49 o 
 -11   9   7      346.56      364.14     31.39 o 
 -10   9   7       99.28      149.44     25.40 o 
  -9   9   7      664.23      670.00     12.86 o 
  -8   9   7      340.04      360.37     79.62 o 
  -7   9   7      157.39      168.63     55.58 o 
  -6   9   7      390.50      423.28     50.13 o 
  -5   9   7      266.22      347.61     42.23 o 
  -4   9   7      302.51      282.50     11.00 o 
  -3   9   7        9.95       99.48     54.85 o 
  -2   9   7      473.20      530.15     50.39 o 
  -1   9   7      246.54      313.97     89.19 o 
   0   9   7      606.03      667.28     73.63 o 
   1   9   7      143.96      135.49     38.02 o 
   2   9   7      389.98      442.57     59.87 o 
   3   9   7       89.87       97.88     34.22 o 
   4   9   7       59.40       72.93     67.84 o 
   5   9   7      175.73      232.84    130.62 o 
   6   9   7      128.19      136.88     21.82 o 
 -15  10   7       11.37       33.77    105.79 o 
 -14  10   7       80.01       98.62    135.68 o 
 -13  10   7       30.06       19.72     19.42 o 
 -12  10   7       93.54      183.50    136.88 o 
 -11  10   7       26.97       44.83     36.16 o 
 -10  10   7      396.94      509.17    126.47 o 
  -9  10   7      364.71      405.71     32.89 o 
  -8  10   7      265.96      273.69     42.83 o 
  -7  10   7      216.28      204.92     42.93 o 
  -6  10   7      888.31      871.28    157.27 o 
  -5  10   7      905.30      745.62    178.58 o 
  -4  10   7     1816.42     1752.11     75.75 o 
  -3  10   7      182.10      272.57     90.63 o 
  -2  10   7      539.91      533.56     25.01 o 
  -1  10   7      373.74      363.54     41.56 o 
   0  10   7       65.17       48.72     60.15 o 
   1  10   7      162.44      167.60     39.74 o 
   2  10   7      192.80      199.41     29.14 o 
   3  10   7       89.83      120.74     11.36 o 
   4  10   7      318.34      403.57     89.68 o 
 -15  11   7       53.22       73.82    106.99 o 
 -14  11   7       41.19       47.82    113.56 o 
 -13  11   7       98.76      118.95    101.02 o 
 -12  11   7       61.95       72.02     98.92 o 
 -11  11   7       11.35       37.65    137.47 o 
 -10  11   7       94.79      115.66     71.13 o 
  -9  11   7       93.17       88.36     19.18 o 
  -8  11   7      120.73      154.33     25.17 o 
  -7  11   7      310.65      350.22     73.18 o 
  -6  11   7       17.28       44.83     39.50 o 
  -5  11   7      168.29      181.58     35.33 o 
  -4  11   7      874.39      756.67     54.28 o 
  -3  11   7       82.40       93.04     75.82 o 
  -2  11   7      286.66      290.19      8.44 o 
  -1  11   7      152.51      197.65     22.96 o 
   0  11   7       39.06       33.32      5.38 o 
   1  11   7      151.19      131.09     27.56 o 
   2  11   7       57.73       64.98     51.63 o 
   3  11   7       28.48       27.49     16.74 o 
   4  11   7       86.57       88.46     63.96 o 
 -14  12   7       76.82      101.31    115.06 o 
 -13  12   7      146.97      139.28     14.65 o 
 -12  12   7       33.69       40.64     46.92 o 
 -11  12   7       35.42       41.54     49.91 o 
 -10  12   7      123.12      146.48     35.24 o 
  -9  12   7      241.42      250.47     38.15 o 
  -8  12   7       11.06       18.83     10.92 o 
  -7  12   7      634.39      579.49     31.82 o 
  -6  12   7       23.62       16.87      9.06 o 
  -5  12   7      126.55      193.52     31.51 o 
  -4  12   7        4.52       50.50    100.88 o 
  -3  12   7       94.38      110.79     33.92 o 
  -2  12   7       68.64       88.90     35.78 o 
  -1  12   7       51.86       33.78     18.08 o 
   0  12   7       39.00       45.38     88.16 o 
   1  12   7       96.97       82.25     25.08 o 
   2  12   7       18.89       21.81     13.90 o 
 -13  13   7       59.80       77.10    125.82 o 
 -12  13   7       17.11       23.01     77.10 o 
 -11  13   7      167.55      186.51     49.62 o 
 -10  13   7       14.86       12.35      6.27 o 
  -9  13   7       17.59       35.11     25.12 o 
  -8  13   7       14.92       20.83     11.92 o 
  -7  13   7      219.78      189.95      3.98 o 
  -6  13   7      147.83      171.14     53.23 o 
  -5  13   7      302.73      323.65     80.26 o 
  -4  13   7      126.16      153.36     39.28 o 
  -3  13   7       88.26      101.61     19.71 o 
  -2  13   7      254.77      261.61     79.55 o 
  -1  13   7       55.07       73.90     36.28 o 
   0  13   7       36.32       52.23     26.97 o 
 -12  14   7       93.87       86.37    133.59 o 
 -11  14   7      117.00      135.02     82.24 o 
 -10  14   7       80.04       77.61     62.46 o 
  -9  14   7       11.60       14.42     23.21 o 
  -8  14   7      216.05      225.57     42.67 o 
  -7  14   7      185.58      149.21     55.00 o 
  -6  14   7      420.32      419.45     37.78 o 
  -5  14   7       38.27       57.04      8.42 o 
  -4  14   7       88.23      106.13     39.45 o 
  -3  14   7       49.26       46.32      3.44 o 
  -2  14   7        8.47        7.28     55.62 o 
 -11  15   7       13.14       33.77     94.45 o 
 -10  15   7       31.13       38.91     33.24 o 
  -9  15   7        1.16       14.51     65.77 o 
  -8  15   7        1.05       10.03     11.21 o 
  -7  15   7      135.50      134.06     27.35 o 
  -6  15   7      380.71      382.22     41.70 o 
  -5  15   7       12.05        8.55      2.84 o 
  -4  15   7       20.71       20.92     10.61 o 
   2   2   8     2130.60     2215.38    126.11 o 
  -5   3   8     2402.68     2393.16     32.59 o 
  -4   3   8     3133.31     3143.61    111.04 o 
   0   3   8     3853.43     3487.00     82.32 o 
   1   3   8     2985.26     3121.23     53.24 o 
   2   3   8      878.42      948.91     70.15 o 
   3   3   8       65.30       83.49     25.27 o 
  -7   4   8       10.61       57.24     18.20 o 
  -6   4   8      174.13      158.13     11.43 o 
  -5   4   8     1340.33     1264.24     62.77 o 
  -4   4   8     1106.31     1038.81     62.90 o 
  -2   4   8     1627.32     1840.67    137.37 o 
  -1   4   8     1632.30     1811.51    114.27 o 
   0   4   8      382.16      362.18     61.01 o 
   1   4   8     1640.50     1586.86     56.45 o 
   2   4   8      193.39      191.79     12.93 o 
   3   4   8      343.82      384.71     43.32 o 
   4   4   8      589.56      544.36     28.28 o 
  -9   5   8     1105.38     1139.60    104.46 o 
  -8   5   8     1309.78     1184.65     40.43 o 
  -7   5   8      763.03      765.71     70.85 o 
  -6   5   8      125.19      146.00     34.82 o 
  -5   5   8      470.87      629.32     37.99 o 
  -4   5   8     3221.87     3011.59      0.60 o 
  -3   5   8     2216.27     2244.87    112.87 o 
  -2   5   8      424.80      485.43     79.86 o 
  -1   5   8     1360.82     1622.32    119.26 o 
   0   5   8      247.39      250.10     33.72 o 
   1   5   8      181.74      212.02     66.33 o 
   2   5   8      351.10      285.60     29.10 o 
   3   5   8      128.95      154.95     67.54 o 
   4   5   8      118.50      117.47      9.23 o 
   5   5   8      193.81      248.79     33.02 o 
 -11   6   8      110.36      107.30    105.80 o 
 -10   6   8      269.85      271.14     64.87 o 
  -9   6   8      361.02      442.21    104.05 o 
  -8   6   8      444.22      383.67      2.99 o 
  -7   6   8      294.60      390.77    133.35 o 
  -6   6   8      873.09     1020.58    105.95 o 
  -5   6   8     1126.82     1083.40      8.98 o 
  -4   6   8      314.22      344.32     26.76 o 
  -3   6   8     2934.72     2895.52     75.12 o 
  -2   6   8      143.58      125.53     11.96 o 
  -1   6   8      156.54      170.98     16.44 o 
   0   6   8     1162.87     1274.35     51.01 o 
   1   6   8      219.27      243.57     41.59 o 
   2   6   8      228.41      195.66      6.51 o 
   3   6   8       99.88      148.78     35.60 o 
   4   6   8      467.46      494.13     94.47 o 
   5   6   8       46.90      103.70    115.66 o 
   6   6   8      221.76      228.37    122.85 o 
 -13   7   8      114.36      237.31    147.05 o 
 -12   7   8      503.31      521.49     37.38 o 
 -11   7   8        1.58       35.86     94.73 o 
 -10   7   8       30.47       38.85     13.75 o 
  -9   7   8      373.41      354.31     36.48 o 
  -8   7   8      319.24      289.41     59.20 o 
  -7   7   8      513.44      471.35     15.55 o 
  -6   7   8      926.67      898.18     64.35 o 
  -5   7   8     2765.89     2495.45     64.10 o 
  -4   7   8      612.51      620.39     23.98 o 
  -3   7   8       18.42       60.05     24.79 o 
  -2   7   8      376.94      430.78     69.74 o 
  -1   7   8      931.86     1101.48    110.59 o 
   0   7   8       41.12       48.65     27.44 o 
   1   7   8      115.95      105.24     13.95 o 
   2   7   8      164.18      243.23     35.51 o 
   3   7   8       30.11       56.11     63.13 o 
   4   7   8       53.40      128.11     35.54 o 
   5   7   8       95.61      109.69    145.85 o 
   6   7   8      166.12      162.90     40.05 o 
   7   7   8       79.43      114.16    138.97 o 
 -15   8   8       48.41       62.16     63.06 o 
 -14   8   8       36.41       71.42     72.92 o 
 -13   8   8       97.00      104.60     34.07 o 
 -12   8   8      145.65      160.50    138.98 o 
 -11   8   8      296.43      301.34    104.93 o 
 -10   8   8       51.46       52.90     62.76 o 
  -9   8   8        5.12       26.00     28.69 o 
  -8   8   8      686.47      694.59     75.68 o 
  -7   8   8      479.49      459.94     12.26 o 
  -6   8   8      657.77      652.96     25.23 o 
  -5   8   8      513.38      588.74     52.80 o 
  -4   8   8      207.59      183.92     16.68 o 
  -3   8   8      879.86      794.05     32.02 o 
  -2   8   8       25.11       76.59     24.91 o 
  -1   8   8      533.46      603.28     63.72 o 
   0   8   8      145.97      220.15     39.89 o 
   1   8   8       31.10       47.42     26.79 o 
   2   8   8       35.04       30.74     10.07 o 
   3   8   8      256.13      230.08     57.73 o 
   4   8   8       17.31       30.32     65.98 o 
   5   8   8       49.88       48.12     11.66 o 
   6   8   8       23.10       49.01    100.71 o 
   7   8   8       39.14       36.16      0.60 o 
 -15   9   8       34.34       46.32     35.56 o 
 -14   9   8       42.52       59.47    137.17 o 
 -13   9   8      177.18      184.12     26.60 o 
 -12   9   8      105.08       95.34      7.47 o 
 -11   9   8      193.73      272.90    131.82 o 
 -10   9   8     1125.94      951.37     29.93 o 
  -9   9   8      391.33      438.62     49.33 o 
  -8   9   8       79.48       97.13     69.04 o 
  -7   9   8      789.95      769.42     45.63 o 
  -6   9   8     1705.39     1733.56     23.59 o 
  -5   9   8     1371.44     1219.21     34.47 o 
  -4   9   8       36.63      134.36     50.79 o 
  -3   9   8      276.55      295.28     83.89 o 
  -2   9   8      392.12      364.62     59.85 o 
  -1   9   8      273.50      291.11     52.63 o 
   0   9   8      386.89      371.86     17.79 o 
   1   9   8      628.13      604.34     85.36 o 
   2   9   8      165.06      225.34     62.80 o 
   3   9   8       96.30      106.17     56.34 o 
   4   9   8      270.64      238.46     51.02 o 
   5   9   8      231.98      220.00      8.37 o 
   6   9   8       23.71       55.88     84.57 o 
 -15  10   8       20.30       34.37     31.08 o 
 -14  10   8       92.27       76.51    125.82 o 
 -13  10   8      170.72      177.24    124.04 o 
 -12  10   8      150.33      146.16     21.82 o 
 -11  10   8      155.57      213.11    124.34 o 
 -10  10   8      136.16      236.72    134.20 o 
  -9  10   8      293.81      417.93    127.65 o 
  -8  10   8      178.37      238.90     40.50 o 
  -7  10   8      499.45      598.89     82.80 o 
  -6  10   8      510.98      477.28     11.14 o 
  -5  10   8      824.75      746.43     20.66 o 
  -4  10   8      478.28      454.73     45.00 o 
  -3  10   8       97.26       87.39     31.54 o 
  -2  10   8       28.76       29.97     20.28 o 
  -1  10   8      314.37      353.01     47.31 o 
   0  10   8       37.84      100.76     65.97 o 
   1  10   8      360.10      358.20     22.27 o 
   2  10   8      370.90      364.64     51.30 o 
   3  10   8      905.70      815.44     26.92 o 
   4  10   8       42.89       57.38     50.80 o 
 -14  11   8       16.58       17.63      5.08 o 
 -13  11   8       21.94       36.76     83.68 o 
 -12  11   8       75.08       84.58    127.02 o 
 -11  11   8       28.12       59.17    104.00 o 
 -10  11   8      171.95      206.84     89.07 o 
  -9  11   8      135.61      145.76     47.47 o 
  -8  11   8      449.76      448.56     89.23 o 
  -7  11   8     1050.46     1144.75     59.07 o 
  -6  11   8      111.17      208.00     42.33 o 
  -5  11   8      587.24      605.18     31.64 o 
  -4  11   8      173.86      236.02     32.05 o 
  -3  11   8       46.68       42.34     11.95 o 
  -2  11   8       16.32       51.06     88.39 o 
  -1  11   8       76.34       70.76     29.15 o 
   0  11   8      238.32      235.91     62.32 o 
   1  11   8       73.80       69.65      2.84 o 
   2  11   8       55.35       48.33     36.54 o 
   3  11   8      266.47      281.58     89.68 o 
 -14  12   8       96.95      229.23    145.55 o 
 -13  12   8      166.07      179.63     29.29 o 
 -12  12   8       29.55       29.88     18.83 o 
 -11  12   8      254.13      228.08      4.18 o 
 -10  12   8      106.30      125.82    142.86 o 
  -9  12   8       65.54       74.55      8.16 o 
  -8  12   8       29.31       28.40      4.03 o 
  -7  12   8      225.98      289.82     38.68 o 
  -6  12   8       42.79       39.83     14.42 o 
  -5  12   8       47.36       46.11      5.08 o 
  -4  12   8       16.80       23.58     29.95 o 
  -3  12   8      327.08      372.14     42.61 o 
  -2  12   8       31.00       26.70     49.35 o 
  -1  12   8       35.34       29.02      4.93 o 
   0  12   8       14.24        5.81     23.05 o 
   1  12   8      185.71      245.98     97.90 o 
   2  12   8       20.13       52.30    144.34 o 
 -13  13   8       41.92       34.37     89.65 o 
 -12  13   8       42.61       42.44      2.99 o 
 -11  13   8       10.60        6.87     69.63 o 
 -10  13   8       11.22       21.96     57.01 o 
  -9  13   8       35.71      100.28     31.30 o 
  -8  13   8      116.66       97.62     16.92 o 
  -7  13   8       12.22       31.27     40.65 o 
  -6  13   8      231.91      233.41     12.67 o 
  -5  13   8      296.85      334.46     39.23 o 
  -4  13   8       78.71       80.29      8.07 o 
  -3  13   8      130.93      124.82     10.84 o 
  -2  13   8       55.13       43.68      3.58 o 
  -1  13   8       87.98      133.19     39.75 o 
   0  13   8        6.02        8.21      5.67 o 
 -12  14   8      171.71      177.54     61.87 o 
 -11  14   8       31.33       27.71     92.54 o 
 -10  14   8       64.93       95.16     42.91 o 
  -9  14   8        4.00        3.38     15.06 o 
  -8  14   8       32.45       52.51     50.40 o 
  -7  14   8       16.64       27.44     21.80 o 
  -6  14   8      194.77      242.66     62.65 o 
  -5  14   8      125.16      180.05     35.89 o 
  -4  14   8       20.93       15.96     76.51 o 
  -3  14   8       84.47       70.85     49.47 o 
  -2  14   8        6.91        4.95     11.81 o 
 -10  15   8       77.86       59.27     12.19 o 
  -9  15   8       43.74       44.59     72.49 o 
  -8  15   8       70.87      136.83     61.56 o 
  -7  15   8      111.71      143.86     71.13 o 
  -6  15   8      181.80      204.42     31.77 o 
  -5  15   8      151.62      151.36     80.31 o 
  -5   3   9     3776.79     3395.10     38.38 o 
   1   3   9     1713.68     1604.72     16.49 o 
   2   3   9     1762.59     1838.99     73.46 o 
   3   3   9     1571.35     1527.22     39.26 o 
  -7   4   9      321.03      428.63     97.49 o 
  -6   4   9      364.07      409.87     17.82 o 
  -5   4   9     2435.63     2464.14     43.53 o 
  -1   4   9      333.89      306.22     34.69 o 
   0   4   9       37.64       91.75     51.10 o 
   1   4   9      728.43      710.41    136.16 o 
   2   4   9     1005.62      951.24     28.74 o 
   3   4   9      963.25      869.84     48.13 o 
   4   4   9      935.93      898.40     46.30 o 
  -9   5   9      182.56      198.18     40.35 o 
  -8   5   9     1157.83     1180.10     77.83 o 
  -7   5   9      243.70      274.44    111.81 o 
  -6   5   9     1474.72     1438.64    128.53 o 
  -5   5   9      363.51      409.38    125.29 o 
  -2   5   9      115.32      123.45     55.89 o 
  -1   5   9       30.45       92.05     31.08 o 
   0   5   9      576.63      579.75     66.71 o 
   1   5   9       26.84       65.45    122.53 o 
   2   5   9     1053.66      965.68     44.00 o 
   3   5   9      599.40      590.85     30.48 o 
   4   5   9        1.02       51.52     37.24 o 
   5   5   9      249.09      353.04    127.05 o 
 -11   6   9      340.07      359.35     19.43 o 
 -10   6   9       11.79       47.22    105.19 o 
  -9   6   9     1247.24     1328.58    111.66 o 
  -8   6   9       14.58       26.90    140.75 o 
  -7   6   9      192.83      246.91     49.92 o 
  -6   6   9     1755.42     2154.02    131.27 o 
  -5   6   9      129.27      128.53     23.02 o 
  -4   6   9     1016.52      900.33     38.60 o 
  -3   6   9     1163.63     1360.74    123.68 o 
  -2   6   9      683.12      642.68     29.02 o 
  -1   6   9      957.87      993.78     25.44 o 
   0   6   9     1228.11     1348.99     54.78 o 
   1   6   9     1066.10      961.39      4.61 o 
   2   6   9      131.50      183.94     31.46 o 
   3   6   9      155.38      207.49     48.52 o 
   4   6   9      205.92      211.98     26.06 o 
   5   6   9      456.69      533.13    142.03 o 
   6   6   9       14.56       43.33     69.03 o 
 -13   7   9       16.15       39.45     41.84 o 
 -12   7   9      466.84      467.64     34.68 o 
 -11   7   9       30.64       37.06     57.98 o 
 -10   7   9      351.10      323.79     37.37 o 
  -9   7   9       87.22       88.47      8.67 o 
  -8   7   9      123.43      109.69     31.38 o 
  -7   7   9      390.93      435.66    135.45 o 
  -6   7   9      995.93     1081.40     71.83 o 
  -5   7   9       20.19       70.88     94.98 o 
  -4   7   9      357.33      461.71     87.15 o 
  -3   7   9      284.93      359.67     62.19 o 
  -2   7   9      423.99      411.65     30.50 o 
  -1   7   9      827.23      759.69     39.84 o 
   0   7   9       31.43       51.24     40.95 o 
   1   7   9      420.13      503.71     66.17 o 
   2   7   9       97.99      108.61     62.59 o 
   3   7   9      898.42      865.17     93.32 o 
   4   7   9      505.90      558.40     45.80 o 
   5   7   9      274.60      319.26     37.37 o 
   6   7   9      159.72      154.23     47.82 o 
   7   7   9       24.32       46.92    104.00 o 
 -15   8   9       50.67       80.39     69.63 o 
 -14   8   9       55.51       67.84     30.48 o 
 -13   8   9      143.09      145.56     64.26 o 
 -12   8   9      121.51      122.54     29.89 o 
 -11   8   9       35.87       25.40     65.45 o 
 -10   8   9      395.21      518.44    107.04 o 
  -9   8   9      104.17      196.96     60.37 o 
  -8   8   9      493.91      502.99    139.06 o 
  -7   8   9      276.83      269.36    145.59 o 
  -6   8   9       34.22       55.69     26.78 o 
  -5   8   9       90.36      155.12     66.91 o 
  -4   8   9      846.42      816.58     37.10 o 
  -3   8   9      607.87      627.95     32.30 o 
  -2   8   9       73.16      126.24     21.97 o 
  -1   8   9       75.75       85.59     38.40 o 
   0   8   9      258.37      230.73     19.58 o 
   1   8   9     1527.73     1662.61     46.33 o 
   2   8   9      196.53      186.10     45.75 o 
   3   8   9      246.26      300.91     41.54 o 
   4   8   9        6.57       23.17     66.02 o 
   5   8   9       57.06      132.99    137.47 o 
   6   8   9      258.25      350.33    128.24 o 
   7   8   9       59.66       84.87    144.35 o 
 -15   9   9       50.96       38.55     58.87 o 
 -14   9   9      143.80      172.75    101.62 o 
 -13   9   9      108.77      111.18     61.57 o 
 -12   9   9      496.33      487.98     73.56 o 
 -11   9   9      268.31      395.19    114.49 o 
 -10   9   9      204.88      326.41    133.31 o 
  -9   9   9      151.03      151.84      6.87 o 
  -8   9   9      564.12      580.18    129.20 o 
  -7   9   9       30.86       74.80     69.84 o 
  -6   9   9       82.25       76.49     13.96 o 
  -5   9   9        7.60       26.80     44.72 o 
  -4   9   9      299.55      393.14     95.55 o 
  -3   9   9       34.28       41.98     11.66 o 
  -2   9   9      283.83      279.45     13.30 o 
  -1   9   9      150.61      265.29     96.38 o 
   0   9   9       38.49       70.96     49.77 o 
   1   9   9      115.84      135.43     27.77 o 
   2   9   9       30.31       53.29     33.07 o 
   3   9   9      153.71      262.76     81.19 o 
   4   9   9       95.26      101.98     31.78 o 
   5   9   9       92.00      107.59     20.02 o 
   6   9   9       37.63       32.87     19.13 o 
 -14  10   9       28.65       67.24    126.71 o 
 -13  10   9       41.74       54.99     79.19 o 
 -12  10   9       61.15       53.20    112.67 o 
 -11  10   9       48.43       44.83     26.60 o 
 -10  10   9      151.29      186.51     31.38 o 
  -9  10   9      107.29      213.99    133.00 o 
  -8  10   9      150.58      152.44     18.83 o 
  -7  10   9      191.10      220.11     77.68 o 
  -6  10   9      144.72      187.76     39.15 o 
  -5  10   9       73.59      105.25     37.02 o 
  -4  10   9      267.93      252.94     30.49 o 
  -3  10   9      337.94      284.15     33.65 o 
  -2  10   9      611.99      649.62     66.94 o 
  -1  10   9      330.97      315.76     28.73 o 
   0  10   9       38.96       70.98     63.44 o 
   1  10   9      113.82      176.63     77.24 o 
   2  10   9      121.94      108.09     23.53 o 
   3  10   9       90.30      114.76     79.80 o 
 -14  11   9       46.88       52.60     32.28 o 
 -13  11   9      132.79      277.06    148.24 o 
 -12  11   9      157.17      166.18     44.53 o 
 -11  11   9      102.86      107.59     30.19 o 
 -10  11   9      373.63      389.55     84.01 o 
  -9  11   9      291.88      362.02     76.83 o 
  -8  11   9      425.62      531.33     82.92 o 
  -7  11   9      165.10      224.11     53.88 o 
  -6  11   9      104.86      118.25     23.20 o 
  -5  11   9       15.37      151.06     94.35 o 
  -4  11   9      132.79      136.27     24.54 o 
  -3  11   9      575.84      541.08     36.33 o 
  -2  11   9       68.77       92.99     82.20 o 
  -1  11   9      242.13      240.26     21.37 o 
   0  11   9       21.83       53.34     99.52 o 
   1  11   9      121.62      108.21      4.78 o 
   2  11   9      453.81      523.90     86.09 o 
   3  11   9       90.76      102.51    117.75 o 
 -13  12   9       41.70       50.51    100.11 o 
 -12  12   9       49.53       65.45     60.37 o 
 -11  12   9      112.08      122.24     31.98 o 
 -10  12   9       40.31       61.86    132.09 o 
  -9  12   9      693.22      674.46     84.52 o 
  -8  12   9      240.90      226.57     26.52 o 
  -7  12   9       14.79       31.43     57.25 o 
  -6  12   9       11.43       12.97      4.08 o 
  -5  12   9      174.78      193.13     59.43 o 
  -4  12   9      151.35      160.20     61.06 o 
  -3  12   9      113.88      121.95      5.08 o 
  -2  12   9        5.16       26.70     62.91 o 
  -1  12   9      208.63      196.78     69.34 o 
   0  12   9       70.21       85.13     57.82 o 
   1  12   9      126.35      132.15     56.28 o 
 -13  13   9       18.60       25.40     50.50 o 
 -12  13   9        5.64       17.03     28.09 o 
 -11  13   9      190.97      201.75     56.79 o 
 -10  13   9      200.26      258.17     42.27 o 
  -9  13   9      139.46      152.47     83.36 o 
  -8  13   9       27.21       37.21     39.45 o 
  -7  13   9       31.00       48.71     22.44 o 
  -6  13   9      273.99      254.04     53.51 o 
  -5  13   9      181.48      177.37     35.57 o 
  -4  13   9       10.03       27.93     40.57 o 
  -3  13   9       20.10       17.11     72.57 o 
  -2  13   9       39.89       57.18     26.91 o 
  -1  13   9       48.30       50.70     31.14 o 
   0  13   9       97.32      102.75     21.49 o 
 -11  14   9       49.90       61.86     33.47 o 
 -10  14   9       58.55       52.49     61.68 o 
  -9  14   9       92.67      105.36     78.02 o 
  -8  14   9      227.31      201.62     43.23 o 
  -7  14   9      172.89      152.84     18.08 o 
  -6  14   9      204.60      183.83      2.99 o 
  -5  14   9      213.81      185.02     17.65 o 
  -4  14   9       42.62       44.51      3.15 o 
  -3  14   9       22.81       55.33     85.88 o 
  -9  15   9      208.43      191.59     30.49 o 
  -8  15   9      109.77      142.20     44.01 o 
  -7  15   9       72.62       75.58     67.89 o 
  -6  15   9       27.15       29.87     13.33 o 
   2   3  10      376.14      364.83    108.85 o 
   3   3  10      226.78      241.73     62.00 o 
  -7   4  10      367.85      386.12     32.29 o 
  -6   4  10      637.92      615.85     40.98 o 
   0   4  10      343.19      411.16     93.60 o 
   1   4  10     2274.75     2553.70    111.32 o 
   2   4  10     1018.83     1371.62    132.01 o 
   3   4  10      316.37      368.23     69.12 o 
   4   4  10     1216.07     1253.13     42.61 o 
  -9   5  10       75.38       79.80     55.89 o 
  -8   5  10      384.51      379.44     16.45 o 
  -7   5  10     1581.52     1499.97     47.03 o 
  -6   5  10      141.01      263.63    111.49 o 
  -5   5  10      928.00      923.38     61.96 o 
  -2   5  10      131.39      123.15     12.26 o 
  -1   5  10      443.36      435.15     16.45 o 
   0   5  10      617.62      574.08    113.98 o 
   1   5  10      796.79      809.41    127.17 o 
   2   5  10     1278.76     1230.63     18.75 o 
   3   5  10      484.41      629.57     86.37 o 
   4   5  10       46.12       70.97     62.58 o 
   5   5  10       36.52       36.46     35.26 o 
 -11   6  10       88.76      108.79    120.44 o 
 -10   6  10      162.75      168.28    110.29 o 
  -9   6  10      256.82      327.34    129.14 o 
  -8   6  10      484.10      452.16     26.62 o 
  -7   6  10      132.86      146.76      8.07 o 
  -6   6  10     1049.50      980.92     18.26 o 
  -5   6  10       83.04       76.51    136.59 o 
  -3   6  10      731.37      742.33     16.46 o 
  -2   6  10      238.55      240.06     83.41 o 
  -1   6  10      176.08      177.86     12.55 o 
   0   6  10      526.41      548.22     79.86 o 
   1   6  10      251.01      294.76     26.31 o 
   2   6  10      427.50      427.57     48.75 o 
   3   6  10      564.98      608.35     47.08 o 
   4   6  10      241.67      291.76     30.65 o 
   5   6  10      663.28      616.70     25.42 o 
   6   6  10      159.15      158.41    136.89 o 
 -13   7  10      283.93      345.26    111.20 o 
 -12   7  10        8.57       14.94     15.84 o 
 -11   7  10      307.35      376.08    119.58 o 
 -10   7  10      352.21      307.34      0.90 o 
  -9   7  10       65.15       69.93     21.22 o 
  -8   7  10      232.10      215.83      0.60 o 
  -7   7  10       22.29       40.05     71.72 o 
  -6   7  10      329.58      288.82     29.30 o 
  -5   7  10      312.63      389.57    101.06 o 
  -4   7  10       55.21       74.12    129.41 o 
  -3   7  10      646.44      656.32     97.82 o 
  -2   7  10      878.90      792.40     30.22 o 
  -1   7  10      560.86      628.99    117.24 o 
   0   7  10      318.03      322.00     34.08 o 
   1   7  10      454.29      520.85     65.68 o 
   2   7  10     1089.85     1132.71     53.12 o 
   3   7  10       50.84       77.80     25.22 o 
   4   7  10       37.14       37.05     26.08 o 
   5   7  10       41.34       50.21     74.71 o 
   6   7  10       20.13       12.55      7.17 o 
   7   7  10       11.24       16.14     20.62 o 
 -14   8  10       23.15       56.78    129.70 o 
 -13   8  10      135.80      147.95     87.27 o 
 -12   8  10      320.27      354.25    110.91 o 
 -11   8  10        1.72       22.71    141.95 o 
 -10   8  10      584.76      659.72    143.25 o 
  -9   8  10      345.83      375.51     46.64 o 
  -8   8  10       72.06       69.34      2.99 o 
  -7   8  10      296.66      393.43    128.55 o 
  -6   8  10      591.38      601.47     86.74 o 
  -5   8  10     1428.37     1257.73     49.86 o 
  -4   8  10      185.13      211.93     13.75 o 
  -3   8  10       23.93       38.55     73.81 o 
  -2   8  10       55.67       73.22     59.17 o 
  -1   8  10      459.94      414.16     19.29 o 
   0   8  10     1017.40     1108.09     95.76 o 
   1   8  10       29.77       35.37     66.72 o 
   2   8  10      557.14      544.11     28.72 o 
   3   8  10       28.27       25.43      1.49 o 
   4   8  10      203.83      209.53     21.22 o 
   5   8  10       25.90       17.63     86.66 o 
   6   8  10        3.32       20.02     34.66 o 
 -14   9  10        0.80        8.07     76.50 o 
 -13   9  10       63.14       57.98    115.06 o 
 -12   9  10        9.85       15.24     55.88 o 
 -11   9  10      221.42      244.81     21.82 o 
 -10   9  10       33.69       79.79    124.02 o 
  -9   9  10      352.57      379.99     77.73 o 
  -8   9  10      351.49      389.56     36.47 o 
  -7   9  10      334.41      405.10    111.81 o 
  -6   9  10      313.07      281.34     12.79 o 
  -5   9  10      158.06      162.30     52.91 o 
  -4   9  10      177.67      261.84     95.05 o 
  -3   9  10       55.48      176.92    115.06 o 
  -2   9  10      385.55      401.39     73.56 o 
  -1   9  10       55.48       87.65     29.74 o 
   0   9  10       91.21       80.58     10.94 o 
   1   9  10      980.27      879.21     23.48 o 
   2   9  10       36.26       26.96     10.53 o 
   3   9  10        8.49       11.59     45.95 o 
   4   9  10       29.13       16.74     49.31 o 
   5   9  10       45.83       64.85     97.72 o 
 -14  10  10        3.16        3.59     94.13 o 
 -13  10  10       11.42       10.76     39.45 o 
 -12  10  10       64.51      128.21     50.81 o 
 -11  10  10      185.82      244.20     91.76 o 
 -10  10  10      290.81      363.21     83.10 o 
  -9  10  10      138.31      191.29    109.39 o 
  -8  10  10      172.70      182.33     56.49 o 
  -7  10  10      610.11      522.26     20.93 o 
  -6  10  10      172.50      232.75     40.12 o 
  -5  10  10       91.97      103.11     36.46 o 
  -4  10  10      516.39      467.89     43.40 o 
  -3  10  10      242.71      241.48     38.47 o 
  -2  10  10      117.92      145.99     47.67 o 
  -1  10  10      101.67      102.17     18.08 o 
   0  10  10      150.55      131.05      7.62 o 
   1  10  10       71.28       63.32      6.13 o 
   2  10  10      132.36      180.64     29.80 o 
   3  10  10       38.59       49.01     34.67 o 
 -14  11  10        3.04        3.29     39.45 o 
 -13  11  10      246.72      299.21     87.58 o 
 -12  11  10       52.19       71.43     57.98 o 
 -11  11  10       53.96       66.94     88.46 o 
 -10  11  10      305.20      395.50    141.70 o 
  -9  11  10      212.38      257.06    107.61 o 
  -8  11  10       30.78       41.73     75.10 o 
  -7  11  10       11.71       22.01     77.60 o 
  -6  11  10      114.13       98.22      8.06 o 
  -5  11  10      188.42      197.58     21.82 o 
  -4  11  10       51.75       38.30     34.84 o 
  -3  11  10      172.33      146.05     18.99 o 
  -2  11  10       63.19      138.31     93.31 o 
  -1  11  10        1.91       47.15     91.97 o 
   0  11  10      245.18      209.63     69.65 o 
   1  11  10       74.54      116.26     32.97 o 
   2  11  10       32.25       51.40     98.32 o 
   3  11  10       40.12       42.74     72.92 o 
 -13  12  10      233.13      200.27     64.27 o 
 -12  12  10      120.27      133.90     74.72 o 
 -11  12  10       99.53      101.32     24.51 o 
 -10  12  10      157.53      177.84     29.89 o 
  -9  12  10       84.04       88.16     12.55 o 
  -8  12  10      462.45      477.02     20.64 o 
  -7  12  10      374.77      430.40     60.72 o 
  -6  12  10      245.35      231.66      5.08 o 
  -5  12  10       73.10      102.82     54.72 o 
  -4  12  10       67.97      157.02     56.39 o 
  -3  12  10      129.94      113.18     32.94 o 
  -2  12  10       43.24       63.70     77.67 o 
  -1  12  10       59.67       50.65     97.29 o 
   0  12  10       66.54       79.56      6.79 o 
   1  12  10       13.54        9.26     30.22 o 
 -12  13  10      149.54      193.08    115.67 o 
 -11  13  10       28.23       29.59     23.61 o 
 -10  13  10       13.80       30.18     30.18 o 
  -9  13  10       56.63       83.24     52.32 o 
  -8  13  10       88.46      102.31     82.67 o 
  -7  13  10        6.19       18.51     96.26 o 
  -6  13  10       28.65       11.64     16.68 o 
  -5  13  10       44.90       33.17     27.33 o 
  -4  13  10        4.91       16.51     30.50 o 
  -3  13  10       14.65       42.37     35.47 o 
  -2  13  10        8.28       14.16     37.86 o 
  -1  13  10       16.55       40.68     44.01 o 
 -11  14  10      163.96      129.12     34.37 o 
 -10  14  10       29.69       43.92     19.10 o 
  -9  14  10      135.65      136.84     31.26 o 
  -8  14  10      165.73      186.99     54.21 o 
  -7  14  10        7.55       19.13     22.41 o 
  -6  14  10      231.88      238.23     54.40 o 
  -5  14  10      129.85      199.82     67.44 o 
  -4  14  10        2.92       11.95     71.05 o 
  -3  14  10       59.58       84.27     61.56 o 
   3   3  11      142.71      196.68     81.00 o 
  -7   4  11     1099.39     1146.71     75.81 o 
   1   4  11     1187.03     1139.64    109.89 o 
   3   4  11      254.47      345.59    144.39 o 
   4   4  11      148.89      170.55     58.04 o 
  -9   5  11       70.94       52.90     69.04 o 
  -8   5  11      221.29      215.23     14.35 o 
  -7   5  11      461.93      545.45    107.66 o 
  -1   5  11      122.49      113.28     69.64 o 
   0   5  11      158.48      266.03     66.66 o 
   1   5  11     1381.17     1340.49     88.65 o 
   2   5  11      525.68      557.17    119.33 o 
   3   5  11      282.53      268.04     35.76 o 
   4   5  11      164.75      296.55     93.91 o 
   5   5  11      113.89      120.15     36.16 o 
 -11   6  11      833.30      863.30     69.40 o 
 -10   6  11      457.04      456.88     26.61 o 
  -9   6  11      523.58      524.82     45.16 o 
  -8   6  11        8.58       28.69     35.86 o 
  -7   6  11       32.47       32.87      4.48 o 
  -6   6  11      481.15      577.47     99.88 o 
  -2   6  11     1218.07     1223.43     54.49 o 
  -1   6  11      627.49      637.45     50.55 o 
   0   6  11      427.46      447.35     43.96 o 
   1   6  11      259.88      246.33     12.26 o 
   2   6  11      221.41      218.22     43.05 o 
   3   6  11      774.57      732.58     25.45 o 
   4   6  11      154.06      206.24     41.55 o 
   5   6  11       56.06       68.74     73.52 o 
   6   6  11      140.96      216.99     62.77 o 
 -13   7  11       12.30       27.49    104.29 o 
 -12   7  11      112.82      120.15     68.74 o 
 -11   7  11      146.80      134.20     86.68 o 
 -10   7  11      124.22      139.88    145.26 o 
  -9   7  11      278.66      260.68      4.78 o 
  -8   7  11       40.58       76.51    141.36 o 
  -7   7  11      148.17      180.83     59.78 o 
  -6   7  11      550.87      607.13    131.00 o 
  -3   7  11      299.28      355.18     88.50 o 
  -2   7  11      523.80      632.23    144.45 o 
  -1   7  11      474.90      543.06     55.32 o 
   0   7  11      693.36      674.84     29.02 o 
   1   7  11      134.82      164.09     44.53 o 
   2   7  11      861.94      833.79     22.74 o 
   3   7  11       76.09       77.31     23.91 o 
   4   7  11      181.86      185.62     63.67 o 
   5   7  11       57.29       81.59    115.06 o 
   6   7  11       17.14       23.01     80.99 o 
   7   7  11      201.27      205.34    136.90 o 
 -14   8  11       85.78      112.67     58.28 o 
 -13   8  11      226.87      266.93     46.03 o 
 -12   8  11      102.56      201.44     77.71 o 
 -11   8  11       14.47       13.45      0.30 o 
 -10   8  11      186.62      200.56     21.82 o 
  -9   8  11      136.50      128.52     85.18 o 
  -8   8  11      219.69      248.40    147.07 o 
  -7   8  11      598.84      573.34    116.34 o 
  -6   8  11      130.42      177.54     70.84 o 
  -4   8  11      107.19      170.66    140.77 o 
  -3   8  11       30.35       25.40     23.61 o 
  -2   8  11      294.47      378.78    107.03 o 
  -1   8  11     2631.68     2511.14    128.66 o 
   0   8  11       34.70       46.32    118.34 o 
   1   8  11      142.78      150.04     30.19 o 
   2   8  11      131.32      124.96     46.81 o 
   3   8  11       33.27       50.96     33.18 o 
   4   8  11       87.84       97.43     23.01 o 
   5   8  11       30.94       27.79     39.45 o 
   6   8  11       27.38       24.21     14.64 o 
 -14   9  11       42.19       45.13    140.76 o 
 -13   9  11        3.95        4.18     10.16 o 
 -12   9  11       43.58       60.07     50.51 o 
 -11   9  11       67.24       65.15      0.30 o 
 -10   9  11        8.83        8.07      2.39 o 
  -9   9  11      326.82      373.10     98.36 o 
  -8   9  11      382.35      473.29    142.02 o 
  -7   9  11      434.37      432.96     18.54 o 
  -6   9  11      465.00      504.75    130.07 o 
  -5   9  11       54.92       65.75     58.28 o 
  -4   9  11      610.77      697.16     99.89 o 
  -3   9  11      101.70       97.13     26.90 o 
  -2   9  11       24.16       45.42     98.32 o 
  -1   9  11      768.41      841.75     97.22 o 
   0   9  11        6.41       19.82     64.63 o 
   1   9  11        2.90       14.81     12.57 o 
   2   9  11        7.83       45.02     73.65 o 
   3   9  11        8.31        4.17      7.15 o 
   4   9  11      226.51      215.81     88.48 o 
   5   9  11        1.11       23.61     64.85 o 
 -14  10  11      130.23      148.24    140.17 o 
 -13  10  11       25.31       56.78     64.85 o 
 -12  10  11       51.59       53.20     66.64 o 
 -11  10  11      434.09      394.66      7.77 o 
 -10  10  11      125.29      172.45     30.49 o 
  -9  10  11      134.17      147.65    128.82 o 
  -8  10  11      100.84       90.26     15.24 o 
  -7  10  11       81.75      102.81     56.19 o 
  -6  10  11      458.16      516.39     93.59 o 
  -5  10  11      313.09      381.76    147.98 o 
  -4  10  11      776.22      746.33     52.35 o 
  -3  10  11      199.91      246.00    130.62 o 
  -2  10  11       52.95       54.61     43.74 o 
  -1  10  11       13.29        6.76     16.14 o 
   0  10  11       27.70       54.41     42.91 o 
   1  10  11      592.78      544.87     16.60 o 
   2  10  11       58.04       95.04    109.08 o 
   3  10  11        1.29        1.79     52.00 o 
 -13  11  11       41.64       50.21     56.78 o 
 -12  11  11      101.68      138.38    128.21 o 
 -11  11  11       25.64       27.49     64.85 o 
 -10  11  11      322.10      315.09     97.75 o 
  -9  11  11      164.66      268.40     96.54 o 
  -8  11  11      158.33      150.94      1.79 o 
  -7  11  11      253.90      285.01     64.92 o 
  -6  11  11      170.31      176.95     84.59 o 
  -5  11  11      161.99      150.64     15.54 o 
  -4  11  11      182.35      167.09     28.40 o 
  -3  11  11      179.69      168.29      4.18 o 
  -2  11  11      382.90      410.84     62.23 o 
  -1  11  11       70.64       77.74     43.70 o 
   0  11  11       33.30       22.86     11.85 o 
   1  11  11       95.80      104.45     59.70 o 
   2  11  11      133.02      153.92    113.57 o 
 -13  12  11       59.36       70.53    136.58 o 
 -12  12  11       13.49       12.55     15.24 o 
 -11  12  11      153.25      240.90    109.09 o 
 -10  12  11       80.68      106.10    109.38 o 
  -9  12  11       60.42      104.60    142.85 o 
  -8  12  11      225.49      233.38     26.61 o 
  -7  12  11        3.57        2.39     26.60 o 
  -6  12  11      251.03      272.91     75.33 o 
  -5  12  11       19.65       31.68    110.87 o 
  -4  12  11      211.93      223.52     79.18 o 
  -3  12  11      329.43      390.72     45.54 o 
  -2  12  11        8.83       20.06     44.58 o 
  -1  12  11       94.58      137.98     15.74 o 
   0  12  11       11.22        8.48      8.65 o 
   1  12  11       84.30       85.42     38.94 o 
 -12  13  11        3.52        0.00     48.11 o 
 -11  13  11      119.31      109.98     15.24 o 
 -10  13  11      166.76      191.29     46.63 o 
  -9  13  11       12.14       56.18    120.13 o 
  -8  13  11      352.86      362.61     55.69 o 
  -7  13  11        9.37       50.80    137.76 o 
  -6  13  11      127.48      120.15     92.65 o 
  -5  13  11      199.11      187.11     26.30 o 
  -4  13  11      201.04      187.42     90.81 o 
  -3  13  11      199.11      264.63     60.25 o 
  -2  13  11       54.42       63.44     61.77 o 
  -1  13  11       19.14       27.40     76.08 o 
 -10  14  11       10.83       21.82    144.04 o 
  -9  14  11       32.42       63.82     66.39 o 
  -8  14  11        2.22        5.68     12.25 o 
  -7  14  11      163.25      164.98     57.68 o 
  -6  14  11      177.72      165.88     56.49 o 
  -5  14  11        1.77       13.34     49.30 o 
  -4  14  11       52.30       65.49     56.42 o 
   2   4  12      351.42      388.39    149.20 o 
   3   4  12     1093.76     1139.77     33.22 o 
  -9   5  12      610.11      596.65     33.50 o 
  -8   5  12       62.52      102.21    102.81 o 
   0   5  12      327.22      363.27     43.05 o 
   1   5  12      227.71      321.06     86.69 o 
   2   5  12       59.36      105.20    120.44 o 
   3   5  12      366.21      424.26     55.31 o 
   4   5  12       64.79       82.78     66.94 o 
   5   5  12      145.20      163.49    118.36 o 
 -11   6  12       64.17       84.58     13.75 o 
 -10   6  12       33.76       38.55    129.70 o 
  -9   6  12      311.16      357.85     28.10 o 
  -8   6  12      284.06      382.95     98.95 o 
  -7   6  12       42.67      154.21    127.01 o 
  -1   6  12       97.00      140.47     39.45 o 
   0   6  12      540.41      508.12      0.30 o 
   1   6  12      711.58      740.36    129.23 o 
   2   6  12      481.41      485.92     93.90 o 
   3   6  12       47.28       75.61     70.23 o 
   4   6  12      330.35      302.84     38.57 o 
   5   6  12      203.59      208.94     71.74 o 
   6   6  12       19.06       44.83     94.14 o 
 -13   7  12      154.79      284.84    128.82 o 
 -12   7  12       46.45       55.89     44.83 o 
 -11   7  12       58.76       93.84     89.96 o 
 -10   7  12      544.95      500.58    115.13 o 
  -9   7  12      784.80      811.85     99.61 o 
  -8   7  12       93.34      103.41     16.44 o 
  -7   7  12       48.67       86.97     57.08 o 
  -3   7  12      128.71      183.22     82.79 o 
  -2   7  12      477.15      506.57     80.14 o 
  -1   7  12      190.31      188.32     11.96 o 
   0   7  12      113.37       95.94     79.20 o 
   1   7  12      128.64      133.90     50.81 o 
   2   7  12       58.53       61.27     74.71 o 
   3   7  12       79.15       96.83     35.56 o 
   4   7  12      179.65      196.08     79.51 o 
   5   7  12      508.99      528.64     24.22 o 
   6   7  12       31.21       31.98     36.16 o 
   7   7  12       38.75       49.91     80.99 o 
 -14   8  12       35.42       43.33    118.34 o 
 -13   8  12       12.94       17.33     20.62 o 
 -12   8  12       86.86      121.04    131.20 o 
 -11   8  12       18.54       22.11     61.56 o 
 -10   8  12       21.40       30.48     55.58 o 
  -9   8  12      256.46      256.78     62.78 o 
  -8   8  12      128.73      127.62      0.30 o 
  -7   8  12       89.63       87.27     80.70 o 
  -4   8  12      137.54      124.64     26.90 o 
  -3   8  12      482.69      420.14     17.04 o 
  -2   8  12      123.50      220.88    146.75 o 
  -1   8  12      757.28      706.26     75.08 o 
   0   8  12      211.01      301.01    122.26 o 
   1   8  12       74.75       91.75     28.69 o 
   2   8  12       39.23       76.80     93.24 o 
   3   8  12      167.33      187.66     65.71 o 
   4   8  12       15.60       10.16    100.11 o 
   5   8  12       36.23       44.53     96.83 o 
   6   8  12       56.43       58.87     71.72 o 
 -13   9  12      557.03      511.31     78.64 o 
 -12   9  12       66.46      109.68     26.00 o 
 -11   9  12       88.53      204.12     89.66 o 
 -10   9  12      109.00      134.49     57.38 o 
  -9   9  12       94.04      103.11     72.33 o 
  -8   9  12      393.64      409.01     51.42 o 
  -7   9  12      132.11      205.04     36.76 o 
  -5   9  12      182.53      197.28     44.84 o 
  -4   9  12      538.48      594.80     97.49 o 
  -3   9  12      643.98      680.41    129.50 o 
  -2   9  12      525.30      584.31     79.24 o 
  -1   9  12      103.57      181.42     49.91 o 
   0   9  12      330.15      400.30     90.88 o 
   1   9  12      247.11      299.82     58.89 o 
   2   9  12      188.23      186.21     82.20 o 
   4   9  12       78.95      109.98    145.25 o 
 -13  10  12       11.14       40.04     51.70 o 
 -12  10  12      275.92      333.30    140.49 o 
 -11  10  12       39.16       73.52     48.71 o 
 -10  10  12      190.47      268.41    133.31 o 
  -9  10  12       24.02       23.31      0.90 o 
  -8  10  12      169.17      157.22     37.36 o 
  -6  10  12       82.11      115.96     97.13 o 
  -5  10  12      182.87      251.68    100.13 o 
  -4  10  12      490.49      450.92     89.11 o 
  -3  10  12       42.54       47.22     10.16 o 
  -2  10  12       23.79       34.37    107.28 o 
  -1  10  12      353.48      342.31     34.68 o 
   0  10  12      162.06      158.11     35.87 o 
   1  10  12       10.81       29.59     85.77 o 
   2  10  12       46.46      176.92    123.43 o 
 -13  11  12       46.31       37.06     11.95 o 
 -12  11  12       59.10       65.15     47.52 o 
 -11  11  12      232.48      190.41     13.45 o 
 -10  11  12       86.61      126.72    139.57 o 
  -9  11  12        2.98        5.98     45.42 o 
  -8  11  12        2.87       12.25     76.50 o 
  -6  11  12       23.36       38.25    125.51 o 
  -5  11  12       69.89      172.74    145.25 o 
  -4  11  12      147.95      170.96     99.53 o 
  -3  11  12      263.87      303.11    100.14 o 
  -2  11  12      214.71      234.64    137.20 o 
  -1  11  12      278.58      299.23     97.15 o 
   0  11  12       27.49       47.22     42.44 o 
   1  11  12       14.04       44.83     86.96 o 
   2  11  12       24.13       38.55    139.56 o 
 -12  12  12       59.63       59.17     83.68 o 
 -11  12  12        7.94       21.22     77.10 o 
 -10  12  12      193.62      188.31     40.05 o 
  -9  12  12       51.21       68.14    104.60 o 
  -8  12  12        2.11        3.29     23.61 o 
  -7  12  12      200.48      185.92    106.71 o 
  -6  12  12        0.44        0.60      0.60 o 
  -5  12  12      282.72      378.15     75.03 o 
  -4  12  12       77.43       70.53     31.38 o 
  -3  12  12       76.45       58.58     12.55 o 
  -2  12  12      224.65      332.09    142.88 o 
  -1  12  12       75.77      124.37     48.56 o 
   0  12  12       27.38       41.74     38.74 o 
 -11  13  12        8.05        8.37     48.41 o 
 -10  13  12        3.57       15.54    148.22 o 
  -9  13  12       20.19      161.08    142.85 o 
  -8  13  12      283.67      323.14     56.80 o 
  -7  13  12       42.50       64.25    128.21 o 
  -6  13  12        5.91        7.17     84.57 o 
  -5  13  12      202.83      252.87    136.30 o 
  -4  13  12      126.59      139.28     38.26 o 
  -3  13  12       21.10       32.27     22.11 o 
  -2  13  12       32.19       34.96     30.48 o 
  -8  14  12      142.50      160.50    115.07 o 
  -7  14  12      139.86      169.16     91.16 o 
  -6  14  12       70.14       71.43    126.12 o 
   2   5  13      769.22      822.67    135.52 o 
   5   5  13      233.29      209.24      6.28 o 
 -11   6  13      337.39      359.04     23.02 o 
 -10   6  13       66.33      106.99     17.63 o 
  -9   6  13      126.30      200.85     99.83 o 
   0   6  13       92.02       89.36    103.41 o 
   1   6  13      249.70      258.88      8.07 o 
   2   6  13      794.78      780.17      5.09 o 
   3   6  13      281.78      244.83    111.50 o 
   5   6  13      116.75      129.71     28.09 o 
   6   6  13      748.30      740.82    116.64 o 
 -13   7  13        4.17       33.47    103.40 o 
 -12   7  13       76.36       83.98     12.85 o 
 -11   7  13      341.41      362.03    134.23 o 
 -10   7  13      158.26      150.94     38.26 o 
  -9   7  13       66.11       45.43     54.09 o 
  -2   7  13      147.83      152.44      6.87 o 
  -1   7  13      476.58      452.13    126.49 o 
   0   7  13      155.60      156.62     42.74 o 
   1   7  13       76.73       99.82     36.16 o 
   2   7  13       30.25       24.80     67.24 o 
   3   7  13      119.70      103.41     20.02 o 
   5   7  13       68.99       90.85    132.39 o 
   6   7  13       51.64       78.60     44.83 o 
 -13   8  13      147.87      124.33     24.21 o 
 -12   8  13      200.47      269.31     66.06 o 
 -11   8  13      126.57      110.58      8.37 o 
 -10   8  13      255.59      242.73     59.49 o 
  -9   8  13      231.53      309.38     69.65 o 
  -3   8  13      143.19      267.81    135.10 o 
  -2   8  13      760.54      813.64     86.15 o 
  -1   8  13      123.93      130.61     21.22 o 
   0   8  13      144.66      165.29     54.10 o 
   1   8  13      134.91      128.22    114.77 o 
   2   8  13      481.06      512.19    149.50 o 
   5   8  13      362.61      442.44    133.93 o 
 -13   9  13       80.99      101.61    137.18 o 
 -12   9  13       57.41       81.29     67.24 o 
 -11   9  13      147.55      151.24     17.63 o 
 -10   9  13       55.83       78.00     97.73 o 
  -9   9  13      273.15      248.11     17.04 o 
  -4   9  13      329.49      359.95     30.79 o 
  -3   9  13      102.65      107.59     43.64 o 
  -2   9  13       40.12       75.31     48.41 o 
  -1   9  13       52.63       63.36    129.40 o 
   0   9  13      127.75      126.73      6.87 o 
   1   9  13       16.20       19.42     48.11 o 
   2   9  13       38.73       52.00     66.64 o 
 -13  10  13       94.86       92.35     29.59 o 
 -12  10  13        2.16        3.59     55.88 o 
 -11  10  13      241.25      321.93     71.14 o 
 -10  10  13      157.28      174.25     31.68 o 
  -9  10  13       87.86      112.07    114.76 o 
  -5  10  13      226.18      215.82      1.79 o 
  -4  10  13      228.78      232.86    128.24 o 
  -3  10  13       23.94       55.29     83.08 o 
  -2  10  13      160.79      184.42     69.64 o 
  -1  10  13       33.09       32.87     30.78 o 
   0  10  13       89.15       64.85     29.29 o 
   1  10  13      110.23      126.12      9.86 o 
   2  10  13       25.58       69.33    147.63 o 
 -12  11  13       45.79       40.64     21.82 o 
 -11  11  13       32.29       38.85    114.46 o 
 -10  11  13      142.96      150.34     43.64 o 
  -9  11  13       88.46      112.07    127.91 o 
  -6  11  13       96.41      108.19      7.77 o 
  -5  11  13       17.53       70.53    127.31 o 
  -4  11  13      139.87      145.56     69.34 o 
  -3  11  13      165.60      193.98    109.10 o 
  -2  11  13        4.61       19.72     21.82 o 
  -1  11  13      111.74      115.07     75.91 o 
   0  11  13       18.15       25.10    132.09 o 
   1  11  13       52.16       59.47      9.26 o 
 -11  12  13       10.31       36.16    109.67 o 
 -10  12  13       59.15       57.38     46.62 o 
  -6  12  13       25.68       28.09     25.40 o 
  -5  12  13       20.10       29.29    144.04 o 
  -4  12  13       46.54       42.14     80.99 o 
  -3  12  13       39.30       48.41    135.68 o 
  -2  12  13       48.70       76.51    133.29 o 
  -1  12  13       32.46       25.10    110.27 o 
 -10  13  13        8.45       47.22     92.94 o 
  -7  13  13       48.89       54.99     60.37 o 
  -6  13  13       63.26       65.45     98.92 o 
  -5  13  13      107.95      138.38    117.75 o 
  -4  13  13       16.95       42.44    128.50 o 
  -3  13  13        0.71       17.03     22.41 o 
   1   6  14        9.69       19.42     98.32 o 
   2   6  14      186.21      188.61     14.05 o 
   6   6  14       48.65       57.38    111.47 o 
 -13   7  14       42.11       80.09     85.77 o 
 -12   7  14       82.01       86.67    145.55 o 
 -11   7  14      185.38      211.92    144.37 o 
   0   7  14      108.79      117.46    118.36 o 
   1   7  14       30.01       19.72      7.77 o 
   2   7  14       30.81       59.47    141.95 o 
   6   7  14       71.02       93.24     91.45 o 
 -13   8  14        2.28        4.78     13.15 o 
 -12   8  14       31.53       27.19      7.17 o 
 -11   8  14      101.04       90.56     46.62 o 
 -10   8  14      263.97      278.90      2.99 o 
  -2   8  14       60.38       65.75     16.74 o 
  -1   8  14      381.97      362.06    103.45 o 
   0   8  14       72.02       93.24     82.19 o 
   1   8  14        8.19       15.84     12.55 o 
   2   8  14       17.08       33.17     37.36 o 
 -12   9  14        5.71       31.08    115.05 o 
 -11   9  14       16.23        8.07     25.40 o 
 -10   9  14      445.70      457.15     66.08 o 
  -3   9  14      262.20      326.73     69.35 o 
  -2   9  14      259.24      260.07     47.83 o 
  -1   9  14      213.29      211.63     11.96 o 
   0   9  14      159.68      271.39    124.34 o 
   1   9  14       37.18       46.62     78.30 o 
   2   9  14       61.12       55.29      1.49 o 
 -12  10  14       31.30       71.42    146.14 o 
 -11  10  14       36.06       37.06     36.76 o 
 -10  10  14       15.88       47.22     68.43 o 
  -4  10  14       36.24       37.95     80.99 o 
  -3  10  14       99.29      239.99    115.06 o 
  -2  10  14       61.70       75.91    141.36 o 
  -1  10  14       35.45       37.06    108.48 o 
   0  10  14      137.87      124.04      0.60 o 
   1  10  14       32.91       34.37     61.56 o 
 -11  11  14       11.64       25.40    115.95 o 
  -5  11  14      108.04      222.96    147.94 o 
  -4  11  14       34.35       64.25     79.79 o 
  -3  11  14      113.51      120.45    120.15 o 
  -2  11  14        9.91       14.34     86.66 o 
  -1  11  14       81.13       86.97     25.40 o 
   0  11  14      157.84      187.70    107.00 o 
  -5  12  14       44.15       74.71    124.62 o 
  -4  12  14       28.85       54.39     83.38 o 
  -3  12  14      247.68      244.81     90.27 o 
  -2  12  14       32.64       77.10    147.63 o 
  -6  13  14       60.12       96.53    141.36 o 
  -5  13  14       20.37       20.92     28.09 o 
   1   7  15       61.44       84.28     93.54 o 
   2   7  15        6.36        2.99     54.69 o 
   0   8  15       33.38       34.97     21.82 o 
   1   8  15      334.76      313.30     23.92 o 
   2   8  15       33.68       45.42     43.03 o 
  -2   9  15      177.00      223.57    104.61 o 
  -1   9  15       98.82      113.57     90.26 o 
   0   9  15       51.19       51.40     21.82 o 
   1   9  15       28.40       23.61     11.95 o 
  -3  10  15      102.56      117.16    141.96 o 
  -2  10  15      196.85      226.27     48.42 o 
  -1  10  15      151.72      185.01    108.50 o 
   0  10  15       87.16      100.12     74.72 o 
   1  10  15       78.35       92.35     48.12 o 
  -4  11  15       64.87       70.83    124.92 o 
  -3  11  15      102.88       96.24      0.60 o 
  -2  11  15       13.24       19.42     72.02 o 
  -1  11  15       69.85       88.76    124.32 o 
   0  11  15        9.31       20.02     25.10 o 
  -4  12  15       80.54      106.69    102.21 o 
  -3  12  15       14.65       14.34      0.90 o 
   0   9  16       20.36       21.82     15.24 o 
   1   9  16      157.53      149.74     49.32 o 
  -1  10  16       51.24       62.76     65.15 o 
   0  10  16       40.84       45.13    103.40 o 
   1  10  16       17.90       19.13     54.39 o 
  -2  11  16       21.63       50.80     82.78 o 
  -1  11  16       42.88       63.65    107.59 o 
                                                 
